# Supplementary material for: Integrated analysis profiles of long non-coding RNAs reveal potential biomarkers of drug resistance in lung cancer
Source: Oncotarget. 2017 Mar 22;8(38):62868–79. doi: 10.18632/oncotarget.16444 (PMC5609887; doi:10.18632/oncotarget.16444)
Supplement: Supplementary file 2 [file oncotarget-08-62868-s002.xls]

## Sheet: default
Gene Symbol	lncRNA	Probe Set ID	Mean_Resistant	Mean_Sensitive	Fold Change(GSE60189)	p(GSE60189)	Style(GSE60189)
ADAMTS6	NR_135689.1	237411_at	7.49204	5.38216	4.31655	0.000204	up
CMTM3	NR_037613.1	224733_at	8.39482	8.04674	1.27286	0.010566	up
CMTM3	NR_037619.1	224733_at	8.39482	8.04674	1.27286	0.010566	up
CSGALNACT2	NR_135077.1	218871_x_at	7.85289	7.49926	1.27926	0.0132275	up
CXCL1	NR_046035.1	204470_at	6.21791	4.81127	2.65118	0.000611	up
DSE	NR_136524.1	218854_at	10.4283	9.49913	1.90417	0.000762	up
GLIPR2	NR_104638.1	225602_at	6.31172	5.65128	1.59052	0.004879	up
GLIPR2	NR_104639.1	225602_at	6.31172	5.65128	1.59052	0.004879	up
HECTD2	NR_104291.1	227568_at	5.07219	4.58708	1.39969	0.007278	up
ISYNA1	NR_045573.1	222240_s_at	6.16087	6.67267	-1.42583	0.004804	down
ISYNA1	NR_045574.1	222240_s_at	6.16087	6.67267	-1.42583	0.004804	down
LINC01138	NR_027468.3	1556033_at	5.93006	5.4367	1.40772	0.004774	up
LINC01138	NR_104014.2	1556033_at	5.93006	5.4367	1.40772	0.004774	up
LINC01279	NR_109779.1	227061_at	5.7041	4.15647	2.92337	0.000309	up
LINC01503	NR_120685.1	229296_at	6.48626	6.80396	-1.24635	0.011697	down
LOC101928433	NR_136240.1	243179_at	4.45406	3.88396	1.48616	0.006644	up
LOC641367	NR_024523.1	228810_at	6.58523	7.27647	-1.61466	0.00236	down
LOXL1-AS1	NR_040067.1	232752_at	8.36044	7.98697	1.29547	0.009827	up
LOXL1-AS1	NR_040070.1	232752_at	8.36044	7.98697	1.29547	0.009827	up
MBOAT1	NR_073465.1	227379_at	5.82777	6.3448	-1.431	0.008318	down
MIR22HG	NR_028502.1	214696_at	8.46333	7.92041	1.45691	0.003839	up
MIR22HG	NR_028505.1	214696_at	8.46333	7.92041	1.45691	0.003839	up
MST1R	NR_134919.1	205455_at	6.26653	6.89348	-1.5443	0.00411	down
MXRA7	NR_130927.1	212509_s_at	10.2325	9.14829	2.12024	0.000581	up
MXRA7	NR_130928.1	212509_s_at	10.2325	9.14829	2.12024	0.000581	up
PEA15	NR_123724.1	200788_s_at	10.5902	10.1245	1.38095	0.005754	up
POPDC3	NR_024539.1	219926_at	10.9269	10.535	1.31207	0.007655	up
RCC1	NR_030725.1	206499_s_at	7.92163	8.29072	-1.29225	0.0100075	down
RCC1	NR_030726.1	206499_s_at	7.92163	8.29072	-1.29225	0.0100075	down
TBC1D2	NR_051978.1	222173_s_at	6.553	6.85422	-1.23219	0.015075	down
TRIO	NR_134469.1	209012_at	9.49806	9.16796	1.2571	0.010837	up
WIPI1	NR_135470.1	203827_at	7.665	6.57043	2.13916	0.00092	up
WIPI1	NR_135471.1	203827_at	7.665	6.57043	2.13916	0.00092	up
ZNF341	NR_104259.1	233362_at	4.43294	4.8298	-1.31677	0.0159725	down
