# Supplementary material for: Integrated analysis profiles of long non-coding RNAs reveal potential biomarkers of drug resistance in lung cancer
Source: Oncotarget. 2017 Mar 22;8(38):62868–79. doi: 10.18632/oncotarget.16444 (PMC5609887; doi:10.18632/oncotarget.16444)
Supplement: Supplementary file 3 [file oncotarget-08-62868-s003.xls]

## Sheet: default
Gene Symbol	Mean Resistant	Mean Sensitive	Fold Change(GSE60189)	p(GSE60189)	FDR(GSE60189)	Style(GSE60189)
ADAM19	6.326	4.92252	2.64539	0.000607	0	up
ADAMTS1	5.4037	3.84167	2.95268	0.000427	0	up
ADAMTS6	4.03079	3.60494	1.34336	0.010983	0.002419	up
ADORA2B	10.0439	10.4754	-1.34868	0.007462	0.000234	down
AGR2	6.30188	8.3318	-4.39113	0.00042	0	down
AKR1B10	10.6163	12.0114	-2.63001	0.000327	0	down
ALOX5AP	6.11349	5.01463	2.14185	0.000981	0	up
ASPH	7.77514	8.39824	-1.54018	0.003463	0	down
BEAN1	3.43768	2.8113	1.54369	0.004822	0	up
BMPR2	7.21081	6.58748	1.54043	0.004066	0	up
C1orf116	8.2093	8.59128	-1.30313	0.010084	0.002419	down
C2orf82	6.04948	6.59599	-1.46055	0.004986	0	down
C4orf26	3.27994	2.87226	1.32655	0.009344	0.002419	up
CCDC80	7.54424	6.36553	2.27418	0.000653	0	up
CEACAM6	9.2051	13.2212	-16.6128	4.05e-05	0	down
CFD	6.08459	6.79507	-1.63635	0.002984	0	down
COL1A1	7.9214	7.40762	1.42778	0.007767	0.000234	up
COL27A1	4.5396	3.81624	1.65247	0.005422	0.000117	up
COL6A3	4.55134	3.70098	1.80295	0.002155	0	up
CTHRC1	6.46882	5.08045	2.61783	0.000583	0	up
CYB5A	10.694	11.1026	-1.32737	0.007758	0.000234	down
DCLK1	6.59256	5.80021	1.73189	0.002574	0	up
ELF3	7.52342	8.17201	-1.57803	0.00430333	7.8e-05	down
EPB41L4B	7.04711	7.63574	-1.50449	0.004113	0	down
FBXO32	5.82546	4.90843	1.9622	0.003978	0.000117	up
FGFBP1	8.9988	10.2955	-2.45669	0.000405	0	down
FILIP1L	8.22756	7.71816	1.42346	0.005751	0	up
FN1	10.2109	8.40263	3.50242	0.00018475	0	up
FOXD1	7.24989	6.29484	1.93864	0.001256	0	up
FRMD4B	4.22792	5.38943	-2.23691	0.000884	0	down
FRMD6	9.38507	8.89471	1.40624	0.0060105	0.000117	up
GCNT2	8.62192	9.10496	-1.39768	0.006127	0	down
GLIPR1	6.90873	6.46138	1.36354	0.011266	0.002419	up
GRHL1	8.06376	8.55807	-1.40864	0.006321	0	down
GRTP1	7.82626	8.42403	-1.51337	0.003482	0	down
HBEGF	10.5892	9.99502	1.50992	0.003468	0	up
HPGD	5.05309	5.62	-1.48684	0.00762	0.00258725	down
HRASLS	5.8871	3.57486	4.96654	0.000268	0	up
IFIT1	3.87233	4.79096	-1.89032	0.002095	0	down
IGFBP3	10.7916	11.3018	-1.42429	0.004981	0	down
IGFBP7	5.57395	2.56577	8.04553	7.9e-05	0	up
IL11	7.39603	6.10372	2.68971	0.0017335	0	up
IL18	9.49685	9.99414	-1.41156	0.006935	0.000234	down
INHBA	9.97114	8.61341	2.58902	0.0004335	0	up
INHBB	7.08024	8.55102	-2.77172	0.000378	0	down
JARID2	8.88578	8.50641	1.30078	0.010843	0.002419	up
KCTD6	8.76999	9.32637	-1.47057	0.004297	0	down
KIAA0895	6.0932	6.52186	-1.34599	0.009538	0.002419	down
LOC101929787	4.87	4.48163	1.30891	0.014113	0.010115	up
LPAR1	6.72356	7.5687	-1.79644	0.002278	0	down
LRRC8C	7.12845	6.70139	1.34449	0.010579	0.002419	up
LTBP2	7.6105	7.13355	1.39179	0.006144	0	up
MALL	9.13506	10.4917	-2.56089	0.000394	0	down
MAPKAPK3	9.86746	10.2881	-1.33848	0.007917	0.000234	down
MATN3	3.00421	2.48274	1.43542	0.006547	0	up
MMP7	5.43436	6.29348	-1.81392	0.00213	0	down
MRC2	7.00198	6.57325	1.34605	0.009172	0.000234	up
MXRA7	6.02673	5.41588	1.52716	0.003815	0	up
MYLIP	6.88372	7.44105	-1.47232	0.005398	0	down
NAV1	7.36753	6.89215	1.39063	0.006612	0	up
NPTXR	5.87247	5.36196	1.42456	0.006755	0	up
NRIP3	6.69021	6.07693	1.5301	0.004959	0	up
NUAK1	8.8818	7.9009	1.97371	0.001	0	up
OAS1	4.02582	5.51614	-2.80952	0.000322	0	down
OMA1	7.12167	7.51609	-1.31442	0.009379	0.002419	down
OSR2	6.03339	6.78819	-1.68739	0.002706	0	down
OXTR	5.78922	6.31803	-1.44274	0.00732	0.000234	down
PIK3CD	7.37398	6.61406	1.69339	0.002157	0	up
PLAUR	9.69644	9.24677	1.36627	0.007134	0.000117	up
PPL	8.90785	9.45063	-1.45677	0.004553	0	down
PTHLH	7.30847	6.71031	1.51379	0.004908	0	up
RAB27B	9.66776	10.105	-1.35405	0.006994	0.000234	down
RASGRP1	4.1305	3.42926	1.6259	0.003901	0	up
RBPMS	6.82736	7.21801	-1.31098	0.010695	0.002419	down
RGS4	4.64515	3.96477	1.60256	0.004351	0	up
S100A4	13.0637	13.9295	-1.82233	0.001425	0	down
S100P	10.0545	12.019	-3.90267	0.000122	0	down
SCEL	5.22055	5.86763	-1.56599	0.005239	0	down
SCNN1A	10.2627	10.6622	-1.31905	0.008186	0.000234	down
SCUBE3	4.29358	3.85247	1.35765	0.015155	0.010115	up
SERPINE1	7.10094	5.74831	2.57366	0.000684	0	up
SH2D3A	7.25353	7.76811	-1.42858	0.004954	0	down
SIPA1L1	6.51193	5.69264	1.76453	0.002112	0	up
SKIL	9.57836	9.11406	1.37966	0.007212	0.000234	up
SLC27A2	6.53567	6.94343	-1.32668	0.0097525	0.002419	down
SLC2A12	5.34522	4.27222	2.14576	0.0022205	0	up
SNAI2	8.05283	7.19262	1.8153	0.001377	0	up
SORL1	4.41046	5.14477	-1.66361	0.002677	0	down
SPARC	6.37159	4.4056	4.02318	0.0002825	0	up
SPHK1	6.24748	5.78346	1.37938	0.007589	0.000234	up
SREBF1	6.48084	6.95044	-1.38473	0.008375	0.000234	down
STON1	4.27241	3.79529	1.39196	0.010017	0.002419	up
SUCLG2	7.61616	8.16284	-1.46085	0.0049325	0	down
TCF4	6.81503	5.96343	1.81725	0.00278983	3.9e-05	up
TGFB1I1	7.15612	6.65463	1.41568	0.007573	0.000234	up
THBS1	8.55094	8.0352	1.43376	0.006279	7.8e-05	up
TMEM117	7.22001	6.74296	1.3919	0.006822	0.000234	up
TMTC2	5.95311	6.56803	-1.53148	0.004634	0	down
TNFAIP2	8.63096	9.03171	-1.3202	0.008281	0.000234	down
TOB1	9.05715	9.7959	-1.66873	0.002316	0	down
UCP2	8.33433	9.03993	-1.63081	0.002701	0	down
WNT5A	4.86106	3.05994	4.37573	0.001895	0	up
ZNF114	8.57963	9.10808	-1.44276	0.004892	0	down
