# Supplementary material for: Integrated analysis profiles of long non-coding RNAs reveal potential biomarkers of drug resistance in lung cancer
Source: Oncotarget. 2017 Mar 22;8(38):62868–79. doi: 10.18632/oncotarget.16444 (PMC5609887; doi:10.18632/oncotarget.16444)
Supplement: Supplementary file 4 [file oncotarget-08-62868-s004.xlsx]

## Sheet: result
probeset	probeset_length	refseq	refseq_length	E value	query_start	query_end	hit_start	hit_end	identical
1552287_s_at	415	NR_003226.1	3186	0	1	415	2671	3085	1
1552287_s_at	415	NR_003227.1	2947	0	1	415	2432	2846	1
1552314_a_at	454	NR_104214.1	1869	0	1	454	1335	1787	0.996
1552319_a_at	104	NR_104008.1	760	6e-49	1	104	59	162	1
1552327_at	234	NR_045864.1	6580	9e-121	1	234	3453	3686	1
1552327_at	234	NR_045862.1	5901	9e-121	1	234	2774	3007	1
1552401_a_at	522	NR_033368.1	1073	0	1	522	507	1027	0.973
1552448_a_at	356	NR_026814.1	1222	0	1	356	782	1137	1
1552450_a_at	165	NR_130126.1	1380	1e-82	1	165	770	934	1
1552452_at	158	NR_135565.1	1851	1e-78	1	158	1267	1424	1
1552453_a_at	361	NR_135565.1	1851	0	1	361	1458	1818	1
1552466_x_at	478	NR_026552.1	880	0	1	478	305	782	0.998
1552467_at	176	NR_027695.1	860	1e-88	1	176	307	482	1
1552468_a_at	282	NR_027695.1	860	2e-147	1	282	533	814	1
1552470_a_at	48	NR_135627.1	1434	3e-18	1	48	54	101	1
1552470_a_at	48	NR_026912.2	1660	3e-18	1	48	54	101	1
1552480_s_at	544	NR_052021.1	1156	0	1	544	562	1105	0.996
1552490_at	557	NR_136553.1	4574	0	1	557	1262	1817	0.998
1552564_at	207	NR_002779.1	1089	8e-106	1	207	490	696	1
1552576_at	548	NR_003683.2	1608	0	1	548	1018	1565	1
1552578_a_at	411	NR_045684.1	6180	0	1	411	4883	5293	1
1552578_a_at	411	NR_045683.1	6261	0	1	411	4964	5374	1
1552582_at	78	NR_003088.1	826	1e-34	1	78	724	801	1
1552583_s_at	460	NR_003087.1	2839	0	1	460	242	701	0.998
1552583_s_at	460	NR_003088.1	826	0	1	460	242	701	0.998
1552604_at	163	NR_038400.1	727	8e-80	1	163	148	311	0.994
1552605_s_at	381	NR_038400.1	727	0	1	381	305	685	1
1552607_at	373	NR_027401.2	713	0	1	373	257	629	0.997
1552607_at	373	NR_027402.1	713	0	1	373	257	629	0.997
1552623_at	285	NR_111903.1	2410	5e-149	1	285	1778	2062	1
1552649_a_at	395	NR_037713.1	4197	0	1	395	922	1316	1
1552649_a_at	395	NR_037714.1	3904	2e-163	1	395	669	1039	0.939
1552651_a_at	451	NR_037714.1	3904	0	1	451	1145	1594	0.996
1552651_a_at	451	NR_037713.1	4197	0	1	451	1422	1871	0.996
1552652_at	457	NR_073136.1	4941	0	1	457	3821	4275	0.985
1552652_at	457	NR_073135.1	5179	0	1	457	4059	4513	0.985
1552660_a_at	433	NR_134298.1	3388	0	1	433	1032	1464	1
1552665_at	455	NR_027182.1	1335	0	1	455	848	1302	0.938
1552698_at	231	NR_003608.1	1964	4e-119	1	231	1402	1632	1
1552705_at	292	NR_135688.1	5332	6e-148	1	292	4738	5028	0.99
1552708_a_at	312	NR_135688.1	5332	3e-161	1	312	770	1081	0.994
1552715_a_at	543	NR_045581.1	3898	0	1	543	1965	2507	1
1552715_a_at	543	NR_045580.1	3927	0	1	543	1994	2536	1
1552717_s_at	295	NR_003135.2	1091	1e-154	1	295	580	874	1
1552729_at	202	NR_003672.2	2176	5e-103	1	202	1687	1888	1
1552763_at	219	NR_024522.1	3381	2e-112	1	219	3115	3333	1
1552765_x_at	457	NR_024522.1	3381	0	1	457	2877	3333	1
1552769_at	441	NR_037801.1	1707	0	1	441	1112	1552	0.993
1552787_at	110	NR_135081.1	3255	3e-52	1	110	3112	3221	1
1552787_at	110	NR_135080.1	3509	3e-52	1	110	3366	3475	1
1552788_a_at	486	NR_135081.1	3255	0	1	486	2637	3122	1
1552788_a_at	486	NR_135080.1	3509	0	1	486	2891	3376	1
1552793_at	243	NR_126399.1	1919	2e-122	1	243	1335	1577	0.988
1552793_at	243	NR_126398.1	2110	2e-122	1	243	1526	1768	0.988
1552812_a_at	600	NR_051992.1	5147	0	1	600	2112	2714	0.995
1552812_a_at	600	NR_051991.1	5134	0	1	600	2099	2701	0.995
1552836_at	513	NR_026746.2	4201	0	1	513	1776	2287	0.998
1552856_at	303	NR_038859.1	1797	1e-155	1	303	1370	1672	0.993
1552863_a_at	169	NR_102308.1	876	1e-83	1	169	382	550	0.994
1552868_at	553	NR_027271.1	1373	0	1	553	776	1327	0.996
1552870_s_at	115	NR_073544.1	3389	5e-55	1	115	3225	3339	1
1552872_at	125	NR_026710.1	1789	5e-56	1	125	1069	1195	0.976
1552873_s_at	204	NR_026711.1	2319	8e-96	1	204	2115	2318	0.975
1552876_at	236	NR_135279.1	542	1e-104	1	236	45	272	0.962
1552877_s_at	369	NR_135279.1	542	0	1	369	159	527	0.995
1552895_a_at	414	NR_026916.1	3438	0	1	414	510	923	1
1552895_a_at	414	NR_027020.2	1437	0	1	414	577	988	0.973
1552899_at	155	NR_027030.1	3517	5e-77	1	155	2949	3103	1
1552900_a_at	295	NR_027030.1	3517	1e-154	1	295	3192	3486	1
1552902_a_at	503	NR_033767.1	6431	0	1	503	2243	2745	1
1552902_a_at	503	NR_033766.1	6384	0	1	503	2196	2698	1
1552944_a_at	422	NR_027691.1	3035	0	1	422	1874	2295	1
1552952_at	450	NR_002193.2	2042	0	1	450	1559	2008	0.998
1552954_at	518	NR_131245.1	2003	0	1	518	1431	1948	0.994
1552955_at	256	NR_040035.1	1927	6e-133	1	256	1329	1584	1
1552972_at	102	NR_125383.1	1468	8e-48	1	102	1341	1442	1
1552978_a_at	194	NR_110885.1	6115	1e-98	1	194	1037	1230	1
1552979_at	498	NR_024079.1	1298	0	1	498	730	1225	0.996
1552980_at	192	NR_033227.1	2876	2e-97	1	192	2170	2361	1
1552987_a_at	482	NR_122080.1	1318	0	1	482	552	1023	0.973
1552987_a_at	482	NR_122079.1	1443	0	1	482	677	1148	0.973
1553020_at	507	NR_024007.1	2844	0	1	507	2282	2788	1
1553023_a_at	504	NR_033672.1	2956	0	1	504	1971	2474	1
1553023_a_at	504	NR_033671.2	3040	0	1	504	2055	2558	1
1553024_at	536	NR_040247.1	2482	0	1	536	1882	2417	1
1553043_a_at	392	NR_110298.1	1848	0	1	392	1372	1763	0.997
1553053_at	484	NR_024184.1	1291	0	1	484	759	1242	1
1553061_at	586	NR_002140.1	1502	0	1	586	863	1448	0.998
1553067_a_at	547	NR_104033.1	1035	0	1	547	454	1000	1
1553067_a_at	547	NR_002328.4	1626	0	1	547	1045	1591	1
1553069_at	477	NR_111942.1	1021	0	1	477	162	638	1
1553080_at	514	NR_003720.1	779	0	1	514	180	693	1
1553130_at	447	NR_015441.1	2714	0	1	447	2181	2627	0.998
1553138_a_at	182	NR_103530.1	2962	5e-92	1	182	2158	2339	1
1553185_at	556	NR_130931.1	1679	0	4	556	673	1228	0.959
1553186_x_at	556	NR_130931.1	1679	0	4	556	673	1228	0.959
1553196_a_at	302	NR_135216.1	2836	2e-158	1	302	1993	2294	1
1553196_a_at	302	NR_135217.1	2646	2e-158	1	302	1803	2104	1
1553205_at	302	NR_033263.1	3610	2e-158	1	302	3059	3360	1
1553214_a_at	254	NR_109826.1	1894	7e-132	1	254	1287	1540	1
1553215_s_at	160	NR_109826.1	1894	8e-80	1	160	1698	1857	1
1553226_at	378	NR_026869.1	1786	0	1	378	1241	1618	1
1553241_at	490	NR_130764.1	1988	0	1	490	1429	1918	0.998
1553258_at	334	NR_026674.1	1980	3e-176	1	334	1386	1719	1
1553269_at	404	NR_110529.1	3446	0	1	404	2844	3247	0.998
1553282_at	295	NR_027243.1	2141	1e-154	1	295	1827	2121	1
1553284_s_at	531	NR_026786.1	7033	0	1	531	1412	1942	0.998
1553284_s_at	531	NR_026787.1	6922	0	1	531	1301	1831	0.998
1553300_a_at	538	NR_123714.1	17212	0	1	538	3464	4001	0.998
1553320_s_at	171	NR_003595.1	2893	3e-84	1	171	2546	2716	0.994
1553321_a_at	541	NR_135776.1	2699	0	1	541	947	1484	0.976
1553321_a_at	541	NR_135779.1	2428	0	1	541	676	1213	0.976
1553323_a_at	102	NR_110319.1	1533	8e-48	1	102	832	933	1
1553335_x_at	525	NR_027253.1	3316	0	1	525	2758	3282	1
1553352_x_at	352	NR_038977.1	2347	4e-131	6	346	1431	1769	0.915
1553357_at	296	NR_026935.1	2908	4e-155	1	296	2324	2619	1
1553363_at	476	NR_131168.1	2434	0	1	476	1922	2397	1
1553365_at	330	NR_135073.1	2337	1e-170	1	330	1739	2068	0.994
1553385_at	457	NR_027181.1	2015	0	1	457	1527	1983	0.998
1553399_a_at	128	NR_026905.2	2465	4e-57	1	128	1877	2002	0.977
1553400_a_at	379	NR_026905.2	2465	0	1	379	2056	2434	1
1553413_at	552	NR_130915.1	3885	0	1	552	3285	3836	0.998
1553424_at	514	NR_135051.1	3112	0	1	514	2514	3029	0.99
1553426_at	555	NR_126523.1	2810	0	1	555	2229	2783	1
1553432_s_at	445	NR_003676.3	2661	0	1	445	2117	2561	0.996
1553438_at	419	NR_130935.1	2431	0	1	419	1997	2415	1
1553440_at	448	NR_026908.1	2392	0	1	448	1872	2319	0.993
1553442_a_at	393	NR_136210.1	6582	0	1	393	2217	2609	1
1553443_at	573	NR_040044.1	2315	0	1	573	1722	2294	1
1553448_at	511	NR_027060.1	2006	0	1	511	1407	1917	1
1553449_at	59	NR_024347.2	2243	3e-24	1	59	1643	1701	1
1553450_s_at	394	NR_024347.2	2243	0	1	394	1725	2118	0.997
1553457_at	534	NR_103715.1	2173	0	1	534	1612	2145	0.998
1553464_at	527	NR_046323.1	1998	0	1	527	1398	1924	0.998
1553474_at	538	NR_134878.1	6571	0	14	538	1579	2111	0.979
1553478_at	539	NR_040078.1	1768	0	1	539	1210	1748	0.996
1553484_at	543	NR_029451.2	1710	0	1	543	1113	1655	0.998
1553493_a_at	82	NR_001578.1	1357	8e-37	1	82	1103	1184	1
1553497_at	417	NR_038868.1	1406	0	1	417	807	1223	1
1553500_at	460	NR_132347.1	1794	0	1	460	1335	1794	1
1553508_at	131	NR_027042.1	1027	8e-64	1	131	582	712	1
1553518_at	453	NR_036686.1	496	0	1	453	42	494	0.996
1553518_at	453	NR_036687.1	496	0	1	453	42	494	0.996
1553519_at	270	NR_027246.1	583	2e-138	1	270	51	319	0.996
1553532_a_at	565	NR_104259.1	3498	0	1	565	2137	2701	1
1553540_a_at	564	NR_125343.1	2489	0	1	564	1195	1758	1
1553586_at	331	NR_024348.1	3951	2e-174	1	331	339	669	1
1553590_at	180	NR_103833.1	1521	7e-91	1	180	227	406	1
1553590_at	180	NR_103714.2	1767	7e-91	1	180	405	584	1
1553614_a_at	284	NR_130763.1	1541	3e-146	1	284	1153	1435	0.996
1553614_a_at	284	NR_120426.1	955	1e-139	1	284	560	842	0.982
1553634_a_at	461	NR_015392.1	2262	0	1	461	1760	2220	1
1553654_at	423	NR_027459.2	4942	0	1	423	2646	3068	1
1553654_at	423	NR_027094.1	2628	7e-179	1	423	1649	2072	0.934
1553658_at	197	NR_026919.1	2206	3e-100	1	197	1638	1834	1
1553708_at	488	NR_038407.1	1204	0	1	488	645	1124	0.973
1553713_a_at	254	NR_130123.1	1167	7e-132	1	254	851	1104	1
1553726_s_at	303	NR_104452.1	6101	7e-158	1	303	4776	5078	0.997
1553741_at	368	NR_103534.1	1642	0	1	368	1100	1467	0.997
1553747_at	288	NR_026664.1	2127	1e-150	1	288	1554	1841	1
1553749_at	87	NR_003249.2	4262	6e-38	1	87	1343	1430	0.989
1553765_a_at	263	NR_136580.1	3080	8e-137	1	263	2499	2761	1
1553765_a_at	263	NR_104421.1	2864	8e-137	1	263	2283	2545	1
1553780_at	299	NR_024396.1	2518	8e-157	1	299	1935	2233	1
1553787_at	493	NR_045767.1	3582	0	1	493	3025	3517	1
1553796_at	135	NR_026832.1	11868	5e-66	1	135	5322	5456	1
1553797_a_at	379	NR_026832.1	11868	0	1	379	5470	5848	0.995
1553798_a_at	415	NR_105043.1	2953	0	1	415	2148	2562	1
1553805_at	532	NR_026866.1	1289	0	1	532	731	1262	0.97
1553817_at	71	NR_024592.1	2167	4e-24	1	71	2069	2139	0.944
1553818_x_at	397	NR_024592.1	2167	0	1	397	1751	2147	0.957
1553829_at	516	NR_027252.1	1776	0	1	516	1182	1697	1
1553834_at	138	NR_022012.2	9244	1e-67	1	138	8668	8805	1
1553835_a_at	330	NR_022012.2	9244	1e-170	1	330	8791	9119	0.994
1553849_at	472	NR_130917.1	1718	0	1	472	1175	1646	1
1553849_at	472	NR_130918.1	1495	0	1	472	952	1423	1
1553850_at	557	NR_026542.1	1469	0	1	557	873	1429	0.996
1553882_at	491	NR_126435.1	4672	0	23	491	512	980	0.998
1553887_at	345	NR_102324.1	1710	0	1	345	1309	1653	1
1553898_a_at	326	NR_026929.1	1068	9e-172	1	326	643	968	1
1553900_s_at	431	NR_024591.1	3995	0	1	431	2954	3384	0.979
1553900_s_at	431	NR_135922.1	5935	0	1	431	3235	3665	0.974
1553910_at	497	NR_003719.2	2680	0	1	476	2205	2680	0.973
1553918_at	561	NR_027272.1	2033	0	1	531	1503	2033	1
1553924_at	500	NR_002925.2	1390	0	1	500	819	1318	1
1553931_at	355	NR_028496.1	1195	0	1	355	634	988	1
1553934_at	555	NR_027245.1	885	0	1	555	303	851	0.986
1553935_at	196	NR_135278.1	889	4e-98	1	196	312	507	0.995
1553936_a_at	174	NR_135278.1	889	7e-86	1	174	608	781	0.994
1553940_a_at	182	NR_135753.1	5879	5e-92	1	182	242	423	1
1553940_a_at	182	NR_135757.1	5948	5e-92	1	182	242	423	1
1553952_at	204	NR_135618.1	1338	4e-104	1	204	757	960	1
1553954_at	504	NR_131032.1	905	0	1	504	286	787	0.984
1553971_a_at	463	NR_028038.1	4074	0	1	463	3501	3963	1
1553984_s_at	232	NR_135492.1	1189	1e-119	1	232	868	1099	1
1553984_s_at	232	NR_033255.1	1136	1e-119	1	232	815	1046	1
1553992_s_at	391	NR_003108.1	1371	0	1	391	538	928	1
1554001_at	231	NR_048561.1	6345	4e-119	1	231	3845	4075	1
1554017_at	473	NR_104103.1	1384	0	1	473	832	1303	0.97
1554049_s_at	351	NR_028106.1	1495	0	1	351	1109	1458	0.997
1554049_s_at	351	NR_028105.1	1728	0	1	351	1342	1691	0.997
1554057_at	324	NR_027023.1	1987	1e-170	1	324	1616	1939	1
1554074_s_at	406	NR_037868.1	4800	0	1	406	1132	1537	1
1554089_s_at	249	NR_024111.1	1612	4e-124	1	249	526	772	0.988
1554089_s_at	249	NR_024110.1	1734	4e-124	1	249	648	894	0.988
1554097_a_at	449	NR_027054.1	2166	0	1	449	1217	1664	0.998
1554098_at	183	NR_027139.1	1721	1e-92	1	183	1110	1292	1
1554099_a_at	338	NR_027139.1	1721	2e-178	1	338	1290	1627	1
1554115_at	388	NR_131092.1	1107	0	1	388	658	1045	0.997
1554115_at	388	NR_131091.1	1191	0	1	388	742	1129	0.997
1554128_at	95	NR_130907.1	675	6e-44	1	95	191	285	1
1554129_a_at	365	NR_130907.1	675	0	22	365	295	638	1
1554142_at	283	NR_003365.2	1078	1e-145	1	283	449	731	0.993
1554143_a_at	300	NR_003365.2	1078	2e-157	1	300	724	1023	1
1554155_at	452	NR_136159.1	3667	0	1	452	2328	2778	0.993
1554177_a_at	287	NR_033761.1	1895	6e-148	1	287	1321	1607	0.993
1554185_at	282	NR_038379.1	1059	4e-145	1	282	445	725	0.996
1554198_at	472	NR_104224.1	3221	0	1	472	2671	3142	0.992
1554203_at	187	NR_027021.1	1103	4e-88	1	175	444	618	1
1554222_at	358	NR_038359.1	953	0	1	358	357	713	0.997
1554224_at	67	NR_120580.1	509	1e-28	1	67	23	89	1
1554225_a_at	248	NR_120580.1	509	2e-128	1	248	214	461	1
1554228_a_at	366	NR_027071.1	496	0	1	366	90	455	0.997
1554242_a_at	270	NR_038356.1	1991	1e-140	1	270	676	945	1
1554286_at	449	NR_024372.1	1463	0	1	449	920	1368	0.998
1554301_at	432	NR_034141.1	973	0	1	432	390	821	1
1554302_s_at	416	NR_034141.1	973	0	1	416	518	933	1
1554318_at	380	NR_104007.1	875	0	1	380	363	741	0.997
1554318_at	380	NR_003602.3	1013	0	1	380	501	879	0.997
1554321_a_at	230	NR_037570.2	2507	1e-118	1	230	241	470	1
1554332_a_at	525	NR_024470.1	1440	0	1	525	857	1381	0.96
1554345_a_at	491	NR_134299.1	2908	0	1	491	493	981	0.984
1554375_a_at	380	NR_135146.1	2318	0	1	380	1398	1777	1
1554377_a_at	427	NR_136216.1	6669	0	1	427	4045	4471	0.995
1554377_a_at	427	NR_136213.1	6481	0	1	427	3857	4283	0.995
1554382_at	507	NR_034149.1	1926	0	1	507	1347	1851	0.99
1554393_a_at	250	NR_126031.1	1198	1e-129	1	250	872	1121	1
1554405_a_at	148	NR_026552.1	880	3e-73	1	148	41	188	1
1554405_a_at	148	NR_026553.1	524	3e-73	1	148	41	188	1
1554417_s_at	307	NR_045033.1	2154	3e-161	1	307	578	884	1
1554445_at	374	NR_045830.1	1593	0	1	374	767	1140	0.992
1554466_a_at	86	NR_109979.1	638	5e-39	1	86	92	177	1
1554466_a_at	86	NR_109978.1	968	5e-39	1	86	92	177	1
1554475_a_at	454	NR_046202.1	2152	0	1	454	1282	1732	0.993
1554479_a_at	554	NR_033679.1	5250	0	1	554	3099	3646	0.984
1554479_a_at	554	NR_033680.1	5066	0	1	554	2915	3462	0.984
1554486_a_at	534	NR_038459.1	1458	0	1	534	852	1385	1
1554493_s_at	270	NR_073394.1	5944	1e-140	1	270	2481	2750	1
1554524_a_at	428	NR_110211.1	4214	0	1	428	2835	3262	1
1554524_a_at	428	NR_110210.1	4275	0	1	428	2896	3323	1
1554526_at	352	NR_110211.1	4214	0	1	352	3806	4157	0.997
1554526_at	352	NR_110210.1	4275	0	1	352	3867	4218	0.997
1554572_a_at	477	NR_034181.1	3002	0	1	477	1175	1651	1
1554614_a_at	546	NR_125357.1	3481	0	1	546	1348	1893	0.998
1554627_a_at	333	NR_045564.1	2723	6e-174	1	333	1310	1642	0.997
1554666_at	477	NR_034082.1	1746	0	1	477	1189	1665	1
1554667_s_at	311	NR_135568.1	9151	2e-163	1	311	472	782	1
1554678_s_at	393	NR_003249.2	4262	0	1	393	1098	1490	0.985
1554683_a_at	345	NR_111982.1	4010	0	1	345	3211	3555	0.997
1554715_at	585	NR_026764.1	1330	0	1	585	738	1322	1
1554716_s_at	484	NR_026764.1	1330	0	1	484	763	1246	1
1554726_at	302	NR_034022.1	21017	3e-116	8	302	18643	18937	0.922
1554732_at	540	NR_040108.1	1878	0	1	540	579	1115	0.989
1554733_at	271	NR_040108.1	1878	2e-138	1	266	1613	1878	1
1554741_s_at	546	NR_003674.2	2115	0	1	546	1198	1743	1
1554741_s_at	546	NR_047527.1	2225	0	1	546	1308	1853	1
1554761_a_at	220	NR_075098.1	3362	2e-111	1	220	2024	2243	0.995
1554763_at	530	NR_024062.1	751	0	1	530	186	715	1
1554764_a_at	103	NR_026946.1	864	2e-48	1	103	198	300	1
1554765_a_at	142	NR_026946.1	864	7e-70	1	142	321	462	1
1554781_at	397	NR_051996.1	1452	0	1	397	831	1227	0.975
1554787_at	545	NR_103997.1	3367	0	1	545	2790	3334	0.998
1554824_at	310	NR_110695.1	2151	2e-114	2	297	1194	1488	0.919
1554868_s_at	511	NR_135231.1	2097	0	1	511	629	1139	1
1554868_s_at	511	NR_135229.1	2516	0	1	511	1048	1558	1
1554880_at	402	NR_026882.1	936	0	1	402	511	911	0.985
1554887_at	470	NR_110115.1	740	0	1	470	247	716	0.994
1554891_at	439	NR_120322.1	771	0	1	439	255	692	0.993
1554406_a_at	96	NR_125336.1	2709	2e-44	1	96	285	380	1
1554912_at	364	NR_136409.1	6226	0	1	364	2931	3294	1
1554922_at	556	NR_033184.1	8593	0	1	556	1949	2504	0.998
1554927_at	555	NR_024505.1	2092	0	1	555	1519	2072	0.995
1554940_a_at	565	NR_110539.1	1582	0	1	565	1005	1549	0.965
1554953_a_at	578	NR_026548.1	971	0	1	578	171	748	0.984
1554976_a_at	465	NR_024378.1	1058	0	1	465	500	958	0.974
1554978_at	481	NR_073397.1	872	0	1	481	312	789	0.994
1554983_at	497	NR_038872.1	632	0	1	497	63	558	0.996
1555021_a_at	494	NR_028075.2	3432	0	1	494	2314	2807	1
1555021_a_at	494	NR_102409.1	3539	0	1	494	2421	2914	1
1555025_at	417	NR_134508.1	2833	0	1	417	2208	2624	1
1555034_at	492	NR_046380.2	2549	0	1	492	1210	1701	0.996
1555035_a_at	291	NR_046380.2	2549	2e-152	1	291	2257	2547	1
1555040_at	544	NR_034140.1	2236	0	1	544	1620	2163	1
1555083_at	570	NR_003680.1	1848	0	1	570	1197	1766	0.996
1555085_at	537	NR_125964.1	1805	0	1	537	1234	1770	0.998
1555095_at	522	NR_026773.1	1672	0	1	522	1085	1606	1
1555124_at	513	NR_027251.1	1698	0	1	513	1105	1617	1
1555141_a_at	118	NR_047515.1	1489	1e-56	1	118	909	1026	1
1555141_a_at	118	NR_047513.1	1627	1e-56	1	118	1101	1218	1
1555142_at	313	NR_047515.1	1489	9e-162	1	313	1169	1483	0.994
1555151_s_at	369	NR_001578.1	1357	0	1	369	716	1084	1
1555159_at	554	NR_136411.1	1289	0	1	554	696	1249	0.989
1555171_at	524	NR_073018.1	2173	0	1	524	598	1121	0.994
1555180_at	471	NR_133566.1	1158	0	1	471	571	1040	0.998
1555181_a_at	37	NR_073019.1	2142	2e-12	1	37	573	609	1
1555187_at	412	NR_126452.2	1428	0	1	412	915	1325	0.993
1555188_at	518	NR_046378.1	1129	0	1	516	542	1057	0.996
1555196_at	416	NR_034026.1	1067	0	1	416	520	935	0.995
1555213_a_at	113	NR_125336.1	2709	7e-54	1	113	666	778	1
1555214_a_at	114	NR_125336.1	2709	2e-54	1	114	566	679	1
1555216_a_at	239	NR_125751.1	660	4e-109	1	239	403	641	0.946
1555216_a_at	239	NR_125750.1	777	4e-109	1	239	520	758	0.946
1555220_a_at	526	NR_073127.1	1554	0	1	526	363	888	1
1555224_at	428	NR_038850.1	812	0	1	428	238	665	1
1555230_a_at	38	NR_045118.1	976	2e-12	1	37	469	505	1
1555231_a_at	185	NR_026542.1	1469	1e-93	1	185	426	610	1
1555231_a_at	185	NR_026543.1	1365	4e-93	1	184	426	609	1
1555241_at	208	NR_120681.1	428	2e-106	1	208	120	327	1
1555243_x_at	208	NR_120681.1	428	2e-106	1	208	120	327	1
1555253_at	226	NR_045756.2	4645	2e-116	1	226	4405	4630	1
1555257_a_at	119	NR_045684.1	6180	3e-57	1	119	3489	3607	1
1555257_a_at	119	NR_045683.1	6261	3e-57	1	119	3570	3688	1
1555264_a_at	246	NR_024507.2	3987	2e-127	1	246	3695	3940	1
1555264_a_at	246	NR_024506.1	3834	2e-127	1	246	3555	3800	1
1555269_a_at	351	NR_030691.1	3597	0	1	351	2724	3074	0.997
1555299_s_at	367	NR_136255.1	4208	2e-124	6	348	948	1296	0.901
1555309_a_at	344	NR_047566.1	4193	0	1	344	2017	2360	1
1555315_a_at	439	NR_134935.1	4004	0	1	439	2020	2458	0.998
1555315_a_at	439	NR_134936.1	4160	0	1	439	2176	2614	0.998
1555326_a_at	469	NR_027878.1	4005	0	1	469	1850	2318	1
1555337_a_at	574	NR_102435.1	4244	0	1	574	1648	2221	0.998
1555367_at	271	NR_003952.1	1783	3e-136	1	271	1397	1667	0.989
1555368_x_at	447	NR_003952.1	1783	0	1	445	1217	1661	0.993
1555378_at	588	NR_036623.1	3423	0	1	588	1656	2243	1
1555393_s_at	469	NR_027128.1	1850	0	1	469	1351	1819	1
1555403_a_at	221	NR_073130.1	6213	1e-113	1	221	1405	1625	1
1555420_a_at	394	NR_073108.1	7827	0	1	394	1155	1548	1
1555462_at	502	NR_048566.1	3199	0	1	502	1245	1746	0.998
1555487_a_at	417	NR_073001.1	2098	0	1	417	1205	1621	1
1555490_s_at	487	NR_033122.1	2363	0	1	487	1145	1631	1
1555497_a_at	345	NR_135003.1	2100	0	1	345	978	1322	1
1555509_a_at	466	NR_135612.1	1425	0	1	466	861	1326	1
1555514_a_at	375	NR_136684.1	11184	0	1	375	855	1229	1
1555514_a_at	375	NR_136685.1	4098	0	1	375	465	839	1
1555522_s_at	439	NR_126032.1	1658	0	1	439	883	1321	1
1555554_at	560	NR_026760.1	1203	0	1	560	627	1186	1
1555568_at	204	NR_003504.3	1200	8e-101	1	204	997	1200	0.99
1555618_s_at	551	NR_027280.1	2587	0	1	551	644	1194	1
1555618_s_at	551	NR_027288.1	2046	0	1	551	560	1095	0.924
1555626_a_at	298	NR_104401.1	2224	3e-156	1	298	439	736	1
1555626_a_at	298	NR_104399.1	2229	3e-156	1	298	439	736	1
1555627_s_at	143	NR_027128.1	1850	2e-70	1	143	321	463	1
1555627_s_at	143	NR_027129.1	1139	2e-70	1	143	465	607	1
1555647_a_at	83	NR_033766.1	6384	2e-37	1	83	724	806	1
1555678_at	199	NR_073021.1	1987	2e-101	1	199	482	680	1
1555695_a_at	188	NR_046380.2	2549	6e-87	1	185	704	889	0.979
1555705_a_at	416	NR_037619.1	2019	0	23	416	1171	1564	1
1555705_a_at	416	NR_037613.1	2346	0	23	416	1498	1891	1
1555731_a_at	103	NR_110905.1	4041	2e-48	1	103	322	424	1
1555737_a_at	188	NR_126566.1	1336	3e-95	1	188	223	410	1
1555756_a_at	54	NR_125336.1	2709	2e-21	1	54	224	277	1
1555786_s_at	114	NR_026797.1	2030	2e-54	1	114	1798	1911	1
1555786_s_at	114	NR_026796.1	2092	2e-54	1	114	1860	1973	1
1555803_a_at	478	NR_103469.1	3797	0	1	478	2114	2591	1
1555822_at	417	NR_026818.1	1130	0	1	417	592	1008	0.998
1555822_at	417	NR_026820.1	1130	0	1	417	592	1008	0.998
1555832_s_at	452	NR_027653.1	4525	0	1	452	3376	3826	0.996
1555847_a_at	270	NR_036515.1	1774	2e-138	1	270	1503	1771	0.996
1555852_at	354	NR_037176.1	1272	0	1	354	692	1044	0.992
1555852_at	354	NR_037175.1	1333	0	1	354	753	1105	0.992
1555865_at	400	NR_029409.1	1024	0	1	400	590	989	1
1555868_at	118	NR_121622.1	1379	1e-56	1	118	777	894	1
1555868_at	118	NR_121623.1	860	1e-56	1	118	258	375	1
1555869_a_at	466	NR_121622.1	1379	0	1	466	890	1355	1
1555869_a_at	466	NR_121623.1	860	0	1	466	371	836	1
1555871_at	500	NR_026963.1	5125	0	1	500	4536	5035	0.998
1555872_a_at	76	NR_126046.1	1064	2e-33	1	76	927	1002	1
1555874_x_at	446	NR_126046.1	1064	0	1	446	573	1016	0.989
1555907_at	575	NR_027032.1	1567	0	1	575	929	1503	1
1555912_at	484	NR_002330.1	1908	0	1	484	1192	1675	1
1555939_at	199	NR_110822.1	1368	2e-101	1	199	767	965	1
1555940_a_at	329	NR_110822.1	1368	1e-140	1	329	994	1322	0.912
1555950_a_at	220	NR_125349.1	2881	2e-112	1	219	1157	1375	1
1555961_a_at	234	NR_134495.1	1147	9e-121	1	234	812	1045	1
1555961_a_at	234	NR_134494.1	1043	9e-121	1	234	708	941	1
1555964_at	386	NR_003108.1	1371	4e-136	1	369	604	977	0.901
1555971_s_at	354	NR_049764.1	5320	0	1	354	2423	2776	0.997
1555972_s_at	309	NR_049764.1	5320	3e-156	1	309	2885	3192	0.987
1555981_at	546	NR_049730.1	937	0	1	546	334	879	0.995
1555981_at	546	NR_049729.1	2275	0	1	546	1672	2217	0.995
1555988_a_at	367	NR_026828.1	3350	0	1	367	2898	3264	0.997
1555994_at	539	NR_109839.1	583	0	1	539	23	561	0.996
1555995_a_at	342	NR_109839.1	583	3e-177	1	342	157	498	0.994
1556026_at	473	NR_027455.5	2367	0	1	473	1856	2328	0.998
1556033_at	519	NR_104014.2	1236	0	1	519	649	1167	0.994
1556033_at	519	NR_027468.3	2075	0	1	519	1488	2006	0.994
1556042_s_at	579	NR_002809.2	1521	0	1	579	929	1503	0.978
1556043_a_at	454	NR_038271.1	2069	0	1	454	1562	2015	1
1556046_a_at	417	NR_024281.1	2942	0	1	417	2445	2861	1
1556048_at	415	NR_038953.1	1181	0	1	415	612	1025	0.998
1556072_at	525	NR_103718.1	2192	0	1	525	1607	2130	0.987
1556099_at	405	NR_033918.1	600	1e-175	1	405	59	462	0.914
1556122_at	202	NR_038237.1	1034	4e-99	1	202	429	628	0.99
1556123_a_at	361	NR_038237.1	1034	0	1	361	618	978	0.994
1556133_s_at	349	NR_023362.1	762	0	1	349	360	708	0.994
1556154_a_at	237	NR_024402.2	2447	1e-113	1	237	1926	2158	0.979
1556180_at	390	NR_045679.1	1876	0	1	390	1303	1692	0.997
1556180_at	390	NR_045678.1	1871	0	1	390	1298	1687	0.997
1556207_a_at	245	NR_104118.1	1081	7e-127	1	245	732	976	1
1556222_at	422	NR_027269.1	672	0	1	422	208	629	0.998
1556224_a_at	311	NR_036573.1	3154	2e-163	1	311	2593	2903	1
1556235_at	557	NR_120331.1	1409	0	1	557	816	1372	0.998
1556235_at	557	NR_120328.1	1409	0	1	557	816	1372	0.996
1556244_s_at	309	NR_028386.1	1068	2e-162	1	309	701	1009	1
1556247_a_at	467	NR_110515.1	1965	0	1	467	1378	1844	1
1556248_at	84	NR_033965.1	2125	6e-38	1	84	1531	1614	1
1556249_a_at	384	NR_033965.1	2125	0	1	384	1677	2060	1
1556262_at	83	NR_026646.1	1451	1e-35	1	83	737	819	0.988
1556263_s_at	165	NR_026646.1	1451	1e-82	1	165	1230	1394	1
1556271_at	150	NR_120566.1	717	3e-74	1	150	126	275	1
1556272_a_at	252	NR_120566.1	717	9e-131	1	252	334	585	1
1556289_at	186	NR_134944.1	1729	3e-94	1	186	1159	1344	1
1556304_s_at	264	NR_027036.1	1625	2e-137	1	264	754	1017	1
1556316_s_at	456	NR_038911.1	2192	0	1	456	988	1443	1
1556365_at	148	NR_026970.1	2037	3e-73	1	148	1439	1586	1
1556366_s_at	343	NR_026970.1	2037	3e-177	1	343	1647	1988	0.994
1556374_s_at	423	NR_135190.1	1954	0	1	423	1397	1818	0.993
1556387_at	115	NR_038455.1	1827	5e-55	1	115	1226	1340	1
1556388_a_at	428	NR_038455.1	1827	0	1	428	1368	1795	0.998
1556404_a_at	451	NR_003502.2	2034	0	1	451	1515	1962	0.982
1556406_at	127	NR_015400.1	1041	1e-61	1	127	472	598	1
1556414_at	279	NR_024092.1	459	1e-145	1	279	108	386	1
1556447_at	154	NR_027102.1	2869	2e-76	1	154	2425	2578	1
1556452_a_at	524	NR_027074.1	2366	0	1	524	1771	2294	0.996
1556452_a_at	524	NR_027077.1	1368	0	1	524	773	1296	0.996
1556454_a_at	465	NR_038432.1	927	0	1	465	425	889	1
1556489_at	93	NR_103805.1	756	7e-43	1	93	157	249	1
1556490_a_at	357	NR_103805.1	756	0	1	357	333	689	1
1556492_a_at	455	NR_136684.1	11184	0	1	455	10617	11070	0.996
1556494_at	151	NR_110660.1	533	7e-75	1	151	33	183	1
1556505_at	219	NR_033938.1	1573	2e-112	1	219	993	1211	1
1556507_at	135	NR_109987.1	1334	5e-66	1	135	739	873	1
1556508_s_at	329	NR_109987.1	1334	2e-168	1	329	913	1240	0.991
1556510_at	123	NR_110617.1	1285	4e-52	1	123	697	819	0.951
1556511_a_at	397	NR_110617.1	1285	0	1	397	824	1220	0.997
1556518_at	133	NR_038289.1	1703	6e-65	1	133	1112	1244	1
1556528_at	143	NR_034055.1	930	2e-70	1	143	350	492	1
1556529_a_at	394	NR_034055.1	930	0	1	394	488	881	0.97
1556552_a_at	538	NR_045667.2	2496	0	1	538	1835	2372	0.998
1556552_a_at	538	NR_104293.1	3804	0	1	538	3143	3680	0.998
1556555_at	541	NR_126017.1	1239	0	1	541	660	1200	0.963
1556555_at	541	NR_126016.1	1321	0	1	541	742	1282	0.963
1556573_s_at	462	NR_134276.1	2474	0	1	462	1927	2387	0.996
1556581_at	411	NR_037705.1	3481	0	1	411	2438	2847	0.993
1556588_at	501	NR_028330.1	2084	0	1	501	1551	2051	0.998
1556617_a_at	479	NR_121607.1	1452	0	1	479	894	1372	0.985
1556630_at	222	NR_026941.1	2407	6e-112	1	222	2133	2353	0.995
1556639_at	274	NR_073177.1	2372	8e-142	1	274	1875	2148	0.996
1556643_at	522	NR_130766.1	1861	0	1	522	1305	1826	0.994
1556643_at	522	NR_130765.1	1969	0	1	522	1413	1934	0.994
1556648_a_at	524	NR_024340.1	1815	0	1	524	1233	1756	0.996
1556661_at	429	NR_024009.1	1532	0	1	429	995	1423	0.988
1556662_at	151	NR_104182.1	1531	7e-75	1	151	935	1085	1
1556663_s_at	366	NR_104182.1	1531	0	1	366	1119	1484	1
1556667_at	396	NR_034096.1	966	0	1	396	431	826	0.997
1556670_at	70	NR_038427.1	841	3e-30	1	70	254	323	1
1556671_s_at	358	NR_038427.1	841	0	1	358	369	726	0.997
1556675_s_at	474	NR_038989.1	3165	0	1	474	439	911	0.987
1556695_a_at	200	NR_109819.1	3489	6e-102	1	200	2883	3082	1
1556695_a_at	200	NR_109818.1	2891	6e-102	1	200	2321	2520	1
1556696_s_at	242	NR_109819.1	3489	3e-125	1	242	3156	3397	1
1556696_s_at	242	NR_109818.1	2891	3e-125	1	242	2594	2835	1
1556709_a_at	351	NR_135196.1	1957	0	1	351	1532	1882	0.994
1556709_a_at	351	NR_135197.1	1943	0	1	351	1518	1868	0.994
1556717_at	184	NR_133638.1	2521	4e-93	1	184	1256	1439	1
1556718_s_at	247	NR_133638.1	2521	5e-128	1	247	1500	1746	1
1556727_at	551	NR_033357.1	2081	0	1	551	1481	2031	0.989
1556736_at	454	NR_033939.1	2017	0	1	454	1526	1979	0.996
1556737_at	174	NR_027254.1	1844	1e-87	1	174	1259	1432	1
1556739_at	381	NR_024074.1	1899	3e-177	1	381	1362	1736	0.953
1556740_at	314	NR_102749.1	1719	4e-165	1	314	1132	1445	1
1556742_at	533	NR_027026.1	4245	0	1	533	1106	1638	0.996
1556754_at	504	NR_038985.1	2830	0	1	504	2266	2769	0.998
1556755_s_at	497	NR_132987.1	2632	0	1	497	2047	2543	0.994
1556755_s_at	497	NR_132986.1	2682	0	1	497	2097	2593	0.994
1556768_at	538	NR_021493.1	1762	0	1	538	1181	1716	0.993
1556771_a_at	71	NR_024369.1	900	8e-31	1	71	372	442	1
1556776_a_at	114	NR_134920.1	937	4e-51	1	114	697	810	0.974
1556776_a_at	114	NR_134921.1	667	4e-51	1	114	427	540	0.974
1556777_a_at	241	NR_134920.1	937	7e-117	1	241	90	330	0.971
1556777_a_at	241	NR_134921.1	667	7e-117	1	241	90	330	0.971
1556789_a_at	353	NR_038880.1	2946	0	1	353	2557	2909	0.992
1556796_at	535	NR_122033.1	2142	0	1	535	1568	2102	0.998
1556797_at	481	NR_033997.1	2348	0	1	481	1783	2263	0.985
1556798_a_at	323	NR_033997.1	2348	4e-165	1	323	1989	2311	0.988
1556827_at	424	NR_036497.1	2897	0	1	424	2326	2749	0.995
1556829_at	368	NR_027954.1	2556	0	1	368	2087	2454	0.997
1556832_at	204	NR_110757.1	2108	4e-104	1	204	1607	1810	1
1556834_at	43	NR_045216.1	2000	1e-15	1	43	1426	1468	1
1556835_s_at	356	NR_045216.1	2000	5e-175	1	356	1571	1921	0.978
1556844_at	146	NR_046085.1	2602	4e-72	1	146	2056	2201	1
1556854_at	106	NR_109811.1	2032	5e-50	1	106	1446	1551	1
1556855_a_at	429	NR_109811.1	2032	0	1	429	1551	1979	0.991
1556859_a_at	454	NR_027113.2	1729	0	1	454	1029	1480	0.993
1556859_a_at	454	NR_110149.1	1471	0	1	454	771	1222	0.993
1556883_a_at	78	NR_015361.1	3182	1e-34	1	78	2603	2680	1
1556884_a_at	516	NR_047488.1	3175	0	1	516	2600	3115	0.998
1556887_at	475	NR_002811.1	2507	0	1	475	1911	2384	0.998
1556896_at	177	NR_034124.1	2278	3e-89	1	177	1682	1858	1
1556899_at	535	NR_120599.1	2104	0	1	535	1529	2063	0.998
1556900_at	152	NR_034147.1	2099	2e-75	1	152	1500	1651	1
1556901_s_at	359	NR_034147.1	2099	6e-179	1	359	1704	2061	0.975
1556903_at	485	NR_110395.1	2090	0	1	485	1543	2025	0.994
1556909_at	249	NR_134646.1	1917	2e-127	1	249	1335	1583	0.996
1556911_at	526	NR_046762.1	1766	0	1	526	1195	1720	0.996
1556916_a_at	251	NR_109910.1	1669	7e-127	1	251	1079	1329	0.988
1556917_a_at	209	NR_109910.1	1669	8e-106	1	209	1422	1630	0.995
1556920_s_at	548	NR_033843.1	2760	0	1	548	1045	1592	1
1556924_at	519	NR_040030.1	1041	0	1	519	463	981	1
1556936_at	522	NR_049794.1	4388	0	1	522	3802	4323	0.998
1556988_s_at	248	NR_046070.1	2851	4e-124	1	248	2543	2790	0.988
1556992_at	429	NR_027094.1	2628	0	1	429	95	523	0.998
1556992_at	429	NR_046116.1	2787	0	1	429	2212	2640	0.998
1556999_at	486	NR_027097.1	1392	0	1	486	806	1291	0.986
1557004_at	220	NR_136181.1	2673	2e-111	1	220	2098	2317	0.995
1557008_at	145	NR_037896.1	2305	2e-71	1	145	1708	1852	1
1557009_a_at	347	NR_037896.1	2305	0	1	347	1844	2190	1
1557014_a_at	483	NR_027294.1	1741	0	1	483	1180	1662	1
1557017_at	162	NR_110039.1	1502	6e-81	1	162	906	1067	1
1557018_a_at	304	NR_110039.1	1502	2e-157	1	304	1143	1445	0.997
1557021_s_at	340	NR_038930.1	1737	2e-179	1	340	322	661	1
1557022_at	171	NR_120571.1	1400	6e-86	1	171	834	1004	1
1557026_at	499	NR_125944.1	1373	0	1	499	829	1327	0.986
1557029_at	509	NR_109892.1	1269	0	1	509	719	1227	0.994
1557037_a_at	163	NR_036532.1	1547	2e-81	1	163	963	1125	1
1557037_a_at	163	NR_036531.1	1821	2e-81	1	163	1237	1399	1
1557038_s_at	240	NR_036532.1	1547	4e-124	1	240	1202	1441	1
1557038_s_at	240	NR_036531.1	1821	4e-124	1	240	1476	1715	1
1557044_at	118	NR_038278.1	1749	1e-56	1	118	1212	1329	1
1557046_x_at	183	NR_038278.1	1749	1e-92	1	183	1184	1366	1
1557051_s_at	287	NR_038366.1	1052	4e-150	1	287	433	719	1
1557055_s_at	523	NR_047525.1	6490	0	1	523	878	1401	0.996
1557055_s_at	523	NR_047524.1	6439	0	1	523	827	1350	0.996
1557059_at	537	NR_037857.1	1841	0	1	537	1259	1795	0.998
1557060_at	466	NR_125716.1	1506	0	1	466	927	1387	0.983
1557062_at	346	NR_103455.1	2186	2e-179	1	346	1737	2082	0.994
1557062_at	346	NR_103456.1	1989	2e-179	1	346	1540	1885	0.994
1557068_at	546	NR_040111.1	2176	0	1	546	1585	2129	0.995
1557098_s_at	406	NR_003244.1	2794	0	1	406	2374	2779	0.995
1557107_at	290	NR_028137.1	3888	8e-152	1	290	3222	3511	1
1557114_a_at	366	NR_122038.1	1834	0	1	366	1316	1680	0.997
1557117_at	141	NR_103812.1	810	3e-68	1	141	266	406	0.993
1557118_a_at	332	NR_103812.1	810	7e-173	1	332	422	752	0.997
1557133_at	191	NR_028344.1	1398	6e-97	1	191	866	1056	1
1557139_at	240	NR_038927.2	2031	2e-122	1	240	1432	1671	0.996
1557141_at	434	NR_037598.1	3185	0	1	434	1510	1943	0.965
1557146_a_at	367	NR_027242.1	2948	0	1	367	2565	2931	0.997
1557161_at	485	NR_038399.1	1307	0	1	485	773	1256	0.996
1557167_at	241	NR_026790.1	5688	1e-124	1	241	4342	4582	1
1557167_at	241	NR_027451.1	5378	3e-81	7	241	4346	4574	0.902
1557169_x_at	291	NR_026790.1	5688	2e-152	1	291	4314	4604	1
1557169_x_at	291	NR_027451.1	5378	9e-102	1	281	4312	4586	0.907
1557208_at	292	NR_038222.1	3163	8e-152	1	292	2576	2867	0.997
1557211_a_at	390	NR_027004.1	2468	0	1	390	1893	2282	0.997
1557215_at	569	NR_039996.1	2903	0	1	569	2287	2855	0.998
1557219_at	487	NR_131958.1	2620	0	1	487	2056	2542	0.996
1557219_at	487	NR_131959.1	2513	0	1	487	1949	2435	0.996
1557261_at	546	NR_003521.1	3589	0	1	546	2064	2609	0.987
1557261_at	546	NR_026589.1	5246	0	1	546	3712	4257	0.987
1557262_at	121	NR_110555.1	3261	7e-54	1	121	2684	2803	0.975
1557263_s_at	228	NR_110555.1	3261	2e-106	1	228	2972	3199	0.956
1557276_at	50	NR_038989.1	3165	2e-19	1	50	2555	2604	1
1557277_a_at	512	NR_038989.1	3165	0	1	512	2595	3106	0.998
1557283_a_at	515	NR_033354.1	2281	0	1	515	1704	2218	0.967
1557290_at	463	NR_036501.1	4639	0	1	463	1096	1559	0.925
1557296_at	528	NR_026655.1	3942	0	1	528	3347	3874	0.983
1557312_at	518	NR_121682.1	1700	0	1	518	1129	1646	0.994
1557314_at	329	NR_036482.1	1691	6e-159	1	329	1273	1601	0.96
1557330_at	525	NR_125366.1	1583	0	1	525	1026	1550	0.998
1557334_a_at	432	NR_110101.1	1138	0	1	432	686	1117	1
1557336_at	267	NR_109993.1	977	8e-127	1	267	623	884	0.974
1557338_x_at	445	NR_109993.1	977	0	1	445	445	884	0.984
1557339_at	68	NR_126366.1	958	2e-27	1	68	609	676	0.985
1557359_at	427	NR_038863.2	2764	0	1	427	2168	2594	0.998
1557369_a_at	429	NR_027104.1	1848	0	1	429	1313	1741	1
1557371_a_at	252	NR_024283.1	1546	9e-131	1	252	1013	1264	1
1557373_at	387	NR_033887.1	3799	0	1	387	3345	3731	0.997
1557380_at	457	NR_029396.2	2141	0	1	433	713	1145	0.961
1557380_at	457	NR_126580.1	2423	0	1	433	697	1129	0.956
1557382_x_at	496	NR_029396.2	2141	0	1	473	673	1145	0.96
1557382_x_at	496	NR_126580.1	2423	0	1	473	657	1129	0.958
1557385_at	490	NR_037710.1	3647	0	1	490	1124	1613	0.998
1557386_at	245	NR_045486.1	1862	9e-126	1	245	1535	1779	0.996
1557389_at	191	NR_038940.1	2023	6e-97	1	191	1428	1618	1
1557405_at	94	NR_135221.1	2580	2e-43	1	94	2017	2110	1
1557406_s_at	444	NR_135221.1	2580	0	1	444	2118	2561	0.995
1557410_at	354	NR_103860.1	2394	0	1	354	1801	2154	1
1557424_at	157	NR_105017.1	759	4e-78	1	157	573	729	1
1557439_at	193	NR_046667.1	1239	4e-98	1	193	768	960	1
1557443_s_at	317	NR_104609.1	1219	1e-165	1	317	774	1090	0.997
1557444_at	462	NR_027256.1	1137	0	1	462	595	1055	0.983
1557446_x_at	462	NR_027256.1	1137	0	1	462	595	1055	0.983
1557451_at	545	NR_026651.1	944	0	1	545	351	894	0.998
1557465_at	560	NR_027048.1	3983	0	1	560	3383	3942	1
1557465_at	560	NR_027047.1	4126	0	1	560	3526	4085	1
1557466_at	371	NR_102755.1	2300	0	1	371	1737	2107	1
1557472_a_at	534	NR_033873.1	4313	0	1	534	1600	2133	1
1557474_at	496	NR_027086.1	2363	0	1	496	1825	2320	1
1557475_at	441	NR_046392.1	2129	0	1	441	1658	2099	0.989
1557481_a_at	198	NR_109786.1	2130	7e-101	1	198	1214	1411	1
1557481_a_at	198	NR_109788.1	1956	7e-101	1	198	1040	1237	1
1557483_at	403	NR_027090.1	1600	0	1	403	998	1400	1
1557483_at	403	NR_027089.2	1681	0	1	403	1082	1484	1
1557486_at	508	NR_046837.1	1069	0	1	508	525	1026	0.972
1557488_at	506	NR_033754.2	1429	0	1	506	890	1392	0.937
1557491_at	205	NR_108095.1	711	5e-103	1	205	360	564	0.995
1557493_x_at	270	NR_108095.1	711	5e-139	1	270	360	629	0.996
1557498_a_at	122	NR_125399.1	406	7e-59	1	122	34	155	1
1557507_at	339	NR_102762.1	697	3e-157	1	339	297	628	0.959
1557511_at	367	NR_135181.1	544	0	1	367	97	463	0.997
1557548_at	498	NR_027152.2	2853	0	1	498	2256	2753	1
1557550_at	508	NR_027318.2	3444	0	1	508	2034	2541	0.998
1557557_at	72	NR_034182.1	2065	2e-31	1	72	1601	1672	1
1557558_s_at	370	NR_034182.1	2065	0	1	349	1702	2050	0.991
1557560_at	348	NR_136520.1	2149	0	4	348	1562	1906	1
1557564_at	175	NR_038907.1	1931	4e-88	1	175	1344	1518	1
1557565_a_at	278	NR_038907.1	1931	4e-145	1	278	1566	1843	1
1557566_at	171	NR_038320.1	2048	6e-86	1	171	1798	1968	1
1557567_a_at	248	NR_038320.1	2048	2e-128	1	248	1466	1713	1
1557570_a_at	445	NR_038897.1	3140	0	1	445	2545	2989	1
1557590_at	569	NR_028339.1	3352	0	1	569	2735	3303	0.996
1557591_at	357	NR_033848.1	3149	0	1	357	2732	3088	1
1557598_at	152	NR_110141.1	2741	2e-75	1	152	2542	2693	1
1557599_a_at	234	NR_110141.1	2741	9e-121	1	234	2141	2374	1
1557602_at	160	NR_038221.1	2700	4e-78	1	160	2119	2278	0.994
1557604_at	111	NR_122075.1	2592	9e-53	1	111	2011	2121	1
1557605_a_at	311	NR_122075.1	2592	2e-162	1	311	2129	2439	0.997
1557606_at	487	NR_110072.1	2538	0	1	487	1972	2458	1
1557607_at	88	NR_038230.1	2533	4e-40	1	88	1990	2077	1
1557608_a_at	366	NR_038230.1	2533	0	1	366	2115	2480	1
1557610_at	466	NR_038284.1	4093	0	1	466	1914	2377	0.957
1557613_at	279	NR_033373.1	2540	1e-145	1	279	1953	2231	1
1557618_at	458	NR_027116.2	2247	0	1	458	1663	2120	1
1557633_at	274	NR_024583.1	7716	1e-139	1	274	7151	7424	0.993
1557638_at	464	NR_136301.1	2703	0	1	464	2116	2579	0.996
1557644_at	566	NR_110802.1	5081	0	1	566	1539	2104	0.966
1557646_at	261	NR_039974.1	2091	1e-135	1	261	1785	2045	1
1557647_a_at	287	NR_039974.1	2091	5e-149	1	287	1481	1767	0.997
1557660_s_at	325	NR_038973.1	2013	4e-170	1	325	1603	1927	0.997
1557672_s_at	517	NR_024472.1	1858	0	1	517	785	1302	0.994
1557674_s_at	216	NR_111907.1	4834	1e-108	1	216	233	448	0.991
1557682_a_at	524	NR_026957.1	1731	0	1	524	1156	1679	0.977
1557685_at	481	NR_045385.1	2031	0	1	481	1444	1924	0.994
1557693_at	210	NR_039990.1	1052	4e-104	1	210	452	661	0.986
1557702_at	542	NR_110681.1	810	0	1	542	223	758	0.961
1557717_at	522	NR_038878.1	3434	0	1	522	2865	3386	0.996
1557726_at	429	NR_045863.1	2870	0	1	429	2403	2831	1
1557727_at	403	NR_033872.1	2396	0	1	403	1802	2204	1
1557731_at	540	NR_040020.1	2489	0	1	540	1892	2431	1
1557741_at	140	NR_038408.1	2083	4e-67	1	140	1496	1635	0.993
1557742_a_at	375	NR_038408.1	2083	0	1	375	1669	2043	0.997
1557753_at	447	NR_110753.1	1978	0	1	447	1387	1833	0.996
1557758_at	524	NR_120551.1	1770	0	1	524	1197	1720	1
1557761_s_at	181	NR_026744.2	1803	2e-91	1	181	1269	1449	1
1557762_at	521	NR_134680.1	1689	0	1	521	1109	1628	0.998
1557776_at	239	NR_110698.1	1093	3e-120	1	239	514	751	0.992
1557779_at	553	NR_120642.1	972	0	1	553	391	942	0.996
1557779_at	553	NR_120641.1	1007	0	1	553	426	977	0.996
1557782_s_at	381	NR_024623.1	1203	0	1	381	668	1048	0.969
1557782_s_at	381	NR_024622.1	1215	0	1	381	680	1060	0.969
1557783_at	172	NR_024435.2	1371	2e-86	1	172	465	636	1
1557787_at	490	NR_104619.1	803	0	1	490	248	734	0.992
1557788_a_at	303	NR_023390.1	8030	5e-159	1	303	211	513	1
1557802_at	345	NR_110627.1	556	0	1	345	24	368	1
1557821_at	459	NR_039982.1	4320	0	1	459	3790	4248	0.998
1557822_at	163	NR_033976.1	4089	8e-80	1	163	3517	3679	0.994
1557823_s_at	351	NR_033976.1	4089	0	1	351	3674	4023	0.997
1557826_at	294	NR_033890.1	3684	5e-154	1	294	3119	3412	1
1557827_at	488	NR_134458.1	3038	0	1	488	2469	2956	0.992
1557827_at	488	NR_038373.1	2858	0	1	488	2289	2776	0.992
1557841_at	266	NR_125838.1	3811	2e-138	1	266	3245	3510	1
1557843_at	391	NR_108087.1	3516	0	1	388	3105	3485	0.979
1557848_at	507	NR_110103.1	3059	0	1	507	2531	3037	0.996
1557850_at	521	NR_027118.1	2995	0	1	521	2424	2944	1
1557862_at	520	NR_102371.1	2516	0	37	520	1957	2442	0.99
1557863_at	264	NR_120334.1	2499	2e-137	1	264	1924	2187	1
1557864_x_at	411	NR_120334.1	2499	0	1	411	1924	2334	1
1557865_at	496	NR_038333.1	2477	0	1	496	1914	2409	0.978
1557871_at	311	NR_033844.1	2295	2e-162	1	311	1701	2011	0.997
1557873_at	502	NR_105057.1	2100	0	1	502	1533	2034	1
1557874_at	502	NR_038986.1	2102	0	1	502	1536	2037	1
1557875_at	526	NR_104152.1	2077	0	1	526	1495	2019	0.998
1557876_at	169	NR_026994.1	1763	8e-85	1	169	1393	1561	1
1557878_at	534	NR_134242.1	2031	0	1	534	1456	1989	1
1557879_at	387	NR_046086.1	1993	0	1	387	1545	1931	1
1557881_at	530	NR_038867.1	1928	0	1	530	1351	1880	0.996
1557885_at	483	NR_121183.1	1811	0	1	483	1280	1762	0.994
1557892_at	124	NR_033369.1	1234	6e-60	1	124	834	957	1
1557898_at	431	NR_110862.1	1191	0	1	431	674	1102	0.995
1557898_at	431	NR_110863.1	1073	0	1	431	556	984	0.995
1557910_at	185	NR_073415.2	3135	1e-73	1	185	517	701	0.935
1557921_s_at	316	NR_135238.1	1202	3e-166	1	316	843	1158	1
1557944_s_at	347	NR_037646.1	6251	6e-179	1	347	4317	4662	0.991
1557965_at	516	NR_028049.1	4574	0	1	516	1048	1557	0.93
1557966_x_at	530	NR_028049.1	4574	0	1	530	1034	1557	0.932
1558007_s_at	540	NR_039998.1	2611	0	1	540	2050	2589	0.996
1558027_s_at	491	NR_103870.1	5187	0	1	491	3821	4311	0.992
1558027_s_at	491	NR_103871.1	5308	0	1	491	3942	4432	0.992
1558028_x_at	481	NR_027451.1	5378	0	1	481	3610	4088	0.983
1558034_s_at	419	NR_046371.1	3646	0	1	419	652	1068	0.988
1558046_x_at	296	NR_034031.1	1791	4e-150	1	293	1138	1429	0.993
1558077_s_at	551	NR_104261.1	2203	0	31	551	1322	1840	0.983
1558094_s_at	251	NR_135523.1	2880	3e-130	1	251	412	662	1
1558107_at	520	NR_027436.2	3662	0	1	520	2355	2865	0.931
1558109_x_at	549	NR_027436.2	3662	0	1	548	2356	2893	0.931
1558113_at	486	NR_135199.1	6456	0	1	486	1782	2267	0.961
1558120_at	341	NR_126094.1	1073	3e-142	1	323	754	1073	0.945
1558147_a_at	169	NR_026857.1	4421	8e-85	1	169	3410	3578	1
1558148_x_at	561	NR_026857.1	4421	0	1	561	3410	3969	0.951
1558166_at	219	NR_026914.1	2501	2e-112	1	219	1935	2153	1
1558167_a_at	272	NR_026914.1	2501	8e-142	1	272	2035	2306	1
1558212_at	407	NR_015375.2	928	0	1	407	471	877	0.988
1558215_s_at	256	NR_045058.1	5029	6e-133	1	256	2486	2741	1
1558216_at	412	NR_026892.1	6810	0	1	412	2439	2844	0.976
1558234_at	568	NR_036534.1	2442	0	1	568	1845	2412	0.986
1558249_s_at	478	NR_037943.1	4114	0	1	478	1321	1795	0.985
1558249_s_at	478	NR_037942.1	4157	0	1	478	1364	1838	0.985
1558256_at	411	NR_027301.1	2085	0	1	411	1530	1940	1
1558290_a_at	227	NR_003367.3	1957	7e-117	1	227	1670	1896	1
1558305_at	487	NR_103495.1	1208	0	1	487	654	1140	0.988
1558305_at	487	NR_103493.1	1439	0	1	487	885	1371	0.988
1558310_s_at	524	NR_034127.1	1796	0	1	524	1243	1766	0.992
1558348_at	514	NR_135742.1	3468	0	1	514	2911	3423	0.988
1558354_s_at	289	NR_109889.1	1807	3e-151	1	289	1052	1340	1
1558387_at	438	NR_027378.1	7056	0	1	438	6540	6977	1
1558388_a_at	380	NR_027378.1	7056	0	1	380	6642	7021	1
1558402_at	339	NR_109911.1	1802	9e-177	1	339	1283	1621	0.994
1558404_at	536	NR_036540.1	1610	0	1	536	1027	1562	1
1558411_at	329	NR_021485.2	3855	2e-173	1	329	3270	3598	1
1558423_at	103	NR_026999.1	4651	2e-48	1	103	992	1094	1
1558477_at	199	NR_024594.1	2253	2e-101	1	199	1633	1831	1
1558480_at	375	NR_037893.1	3497	0	1	375	1644	2018	1
1558481_s_at	173	NR_037893.1	3497	7e-86	1	173	2014	2186	0.994
1558493_at	465	NR_001279.2	1223	0	1	465	664	1127	0.998
1558496_at	53	NR_132416.1	936	5e-21	1	53	440	492	1
1558497_a_at	357	NR_132416.1	936	0	1	357	517	873	1
1558525_at	341	NR_135192.1	2990	4e-180	1	341	2391	2731	1
1558540_s_at	134	NR_104248.1	1460	2e-65	1	134	1201	1334	1
1558540_s_at	134	NR_104247.1	2869	2e-65	1	134	937	1070	1
1558570_at	521	NR_015419.2	3017	0	1	521	2454	2974	1
1558574_at	336	NR_134669.1	2518	1e-175	1	336	2151	2486	0.997
1558577_at	506	NR_002929.2	2321	0	1	501	1822	2321	0.99
1558586_at	535	NR_130949.1	2240	0	1	535	1650	2184	1
1558586_at	535	NR_130950.1	2160	0	1	535	1570	2104	1
1558587_at	358	NR_103794.1	1609	0	1	358	1157	1514	0.992
1558589_at	336	NR_026756.1	2876	4e-136	1	336	2275	2610	0.911
1558590_at	473	NR_110139.1	1420	0	1	473	64	536	1
1558595_at	553	NR_110291.1	1542	0	1	553	952	1504	1
1558601_at	137	NR_015391.1	2105	4e-67	1	137	1550	1686	1
1558602_a_at	291	NR_015391.1	2105	3e-151	1	291	1768	2058	0.997
1558623_at	428	NR_024439.1	1674	0	1	428	1222	1649	0.998
1558628_at	402	NR_103445.2	808	0	1	402	259	660	1
1558630_at	500	NR_109939.1	1241	0	1	500	646	1145	0.994
1558653_at	547	NR_033882.1	2551	0	1	547	1959	2498	0.956
1558660_at	395	NR_108056.1	2263	0	1	395	1834	2228	1
1558660_at	395	NR_108055.1	2390	0	1	395	1961	2355	1
1558661_at	479	NR_038979.1	2397	0	1	479	1820	2298	1
1558666_at	517	NR_046639.1	1931	0	1	517	1343	1859	0.998
1558678_s_at	310	NR_002819.3	8758	7e-163	1	310	4892	5201	1
1558685_a_at	92	NR_103768.1	620	2e-42	1	92	266	357	1
1558688_at	148	NR_038853.1	563	4e-72	1	148	38	185	0.993
1558689_a_at	196	NR_038853.1	563	1e-99	1	196	293	488	1
1558711_at	421	NR_002806.2	3210	0	1	421	1351	1771	1
1558722_at	542	NR_023392.1	5454	0	1	542	1164	1705	0.998
1558728_at	165	NR_036480.1	1753	1e-82	1	165	1253	1417	1
1558750_a_at	427	NR_038255.1	5567	0	1	427	5100	5526	1
1558750_a_at	427	NR_038254.1	5662	0	1	427	5195	5621	1
1558770_a_at	321	NR_110865.1	3291	1e-165	1	321	2711	3031	0.991
1558782_a_at	428	NR_024567.1	3182	0	1	428	1422	1849	1
1558785_a_at	420	NR_045630.1	1510	0	1	420	1009	1427	0.993
1558790_s_at	383	NR_026974.1	3250	0	1	383	2840	3221	0.979
1558791_at	360	NR_026975.1	2951	0	1	360	2528	2887	1
1558793_at	309	NR_103839.1	2383	2e-162	1	309	1788	2096	1
1558795_at	77	NR_125872.1	551	4e-34	1	77	277	353	1
1558801_at	530	NR_073113.1	3304	0	1	530	2708	3237	0.975
1558807_at	464	NR_125717.1	8183	0	1	464	1557	2020	1
1558813_at	264	NR_030761.1	6154	4e-100	1	261	256	505	0.912
1558814_s_at	319	NR_030761.1	6154	2e-153	23	319	1	297	0.993
1558825_s_at	420	NR_046176.2	4360	0	1	420	1103	1522	0.988
1558825_s_at	420	NR_104217.1	3827	7e-159	1	415	465	879	0.906
1558834_s_at	281	NR_049760.1	2912	8e-147	1	281	2381	2661	1
1558839_at	170	NR_049762.1	7008	2e-85	1	170	1194	1363	1
1558847_at	538	NR_047495.1	2494	0	1	538	1908	2445	0.974
1558849_at	153	NR_015417.1	2273	6e-76	1	153	1684	1836	1
1558850_s_at	349	NR_015417.1	2273	0	1	349	1823	2171	0.997
1558858_at	491	NR_134649.1	1940	0	1	491	1381	1873	0.972
1558858_at	491	NR_134650.1	1832	0	1	491	1273	1765	0.972
1558867_at	108	NR_136523.1	1750	4e-51	1	108	1182	1289	1
1558868_a_at	446	NR_136522.1	687	0	1	446	227	669	0.987
1558868_a_at	446	NR_136523.1	1750	0	1	446	1290	1732	0.987
1558881_at	462	NR_027133.1	2597	0	1	462	2045	2506	0.996
1558881_at	462	NR_027132.1	2684	0	1	462	2132	2593	0.996
1558882_at	248	NR_033884.1	4616	1e-124	1	248	4311	4557	0.992
1558887_at	206	NR_037805.1	2334	4e-99	3	206	2000	2203	0.985
1558888_x_at	385	NR_037805.1	2334	0	1	385	1819	2203	0.984
1558899_s_at	474	NR_033932.1	2053	0	1	474	1487	1960	1
1558903_at	406	NR_046174.2	1865	0	1	406	1408	1813	1
1558906_a_at	284	NR_038339.2	1455	2e-148	1	284	875	1158	1
1558906_a_at	284	NR_038337.2	1743	2e-148	1	284	1163	1446	1
1558919_a_at	420	NR_037771.1	6773	0	1	420	6339	6758	1
1558920_at	434	NR_038441.1	1002	0	1	434	504	937	0.986
1558930_at	466	NR_034119.1	935	0	1	466	390	855	0.996
1558943_x_at	336	NR_003699.1	6105	1e-121	16	331	3855	4172	0.916
1558967_s_at	396	NR_102326.1	8477	0	1	396	1796	2191	1
1558969_a_at	154	NR_003111.2	2079	2e-76	1	154	1894	2047	1
1559000_at	522	NR_027151.1	1943	0	1	522	1384	1905	0.998
1559003_a_at	427	NR_033298.1	2169	0	1	427	1696	2122	0.988
1559003_a_at	427	NR_033297.1	2084	0	1	427	1611	2037	0.988
1559017_at	318	NR_040050.1	4232	2e-167	1	318	3676	3993	1
1559026_at	439	NR_038969.1	2939	0	1	439	2408	2845	0.991
1559028_at	248	NR_026756.1	2876	3e-116	1	248	2341	2588	0.96
1559033_at	521	NR_024424.2	3053	0	1	521	2092	2613	0.958
1559033_at	521	NR_024423.2	3039	0	1	521	2078	2599	0.958
1559045_at	299	NR_024447.1	2129	8e-157	1	299	1567	1865	1
1559050_at	428	NR_026791.1	1742	0	1	428	1236	1662	0.988
1559052_s_at	250	NR_027053.2	8226	3e-121	1	250	4238	4487	0.98
1559061_at	455	NR_038439.1	1450	0	1	455	953	1407	0.996
1559064_at	457	NR_134616.1	1237	0	1	457	753	1209	0.996
1559069_at	274	NR_037654.1	2375	8e-142	1	274	2049	2322	0.996
1559079_at	517	NR_135280.1	3409	0	1	517	2835	3351	0.998
1559129_a_at	503	NR_046165.1	1303	0	1	472	820	1291	0.987
1559129_a_at	503	NR_046163.1	1362	0	1	472	879	1350	0.987
1559140_at	55	NR_103536.1	1944	4e-22	1	55	1402	1456	1
1559140_at	55	NR_103537.1	4028	4e-22	1	55	3468	3522	1
1559141_s_at	343	NR_103536.1	1944	2e-174	1	343	1513	1855	0.983
1559141_s_at	343	NR_103537.1	4028	2e-174	1	343	3579	3921	0.983
1559144_x_at	194	NR_027413.2	3024	1e-98	1	194	2799	2992	1
1559163_at	320	NR_027119.1	1858	2e-168	1	320	826	1145	1
1559170_at	299	NR_027995.1	37567	1e-134	1	299	781	1082	0.954
1559186_at	293	NR_073405.1	11532	2e-153	1	293	7227	7519	1
1559188_x_at	431	NR_073405.1	11532	0	1	431	7108	7538	1
1559188_x_at	431	NR_028062.1	7240	1e-162	1	431	4091	4520	0.908
1559194_a_at	534	NR_002931.2	1935	0	1	534	1362	1895	0.987
1559205_s_at	236	NR_121628.1	1268	7e-122	1	236	948	1183	1
1559205_s_at	236	NR_121627.1	1592	7e-122	1	236	1284	1519	1
1559208_at	228	NR_002329.1	1589	2e-116	1	228	1021	1248	0.996
1559213_at	451	NR_122034.1	1521	0	1	451	1033	1483	0.993
1559252_a_at	292	NR_109859.1	728	2e-128	1	292	229	520	0.928
1559254_at	443	NR_024089.2	749	0	1	443	238	680	1
1559261_a_at	219	NR_126532.1	7623	2e-112	1	219	5821	6039	1
1559264_at	249	NR_038881.1	3727	4e-129	1	249	3416	3664	1
1559276_at	528	NR_024259.1	2598	0	1	528	2037	2564	1
1559296_at	438	NR_038264.1	2258	0	1	438	1731	2168	0.998
1559298_a_at	169	NR_028140.1	1584	8e-85	1	169	951	1119	1
1559298_a_at	169	NR_028139.1	3176	8e-85	1	169	2543	2711	1
1559303_at	423	NR_040036.1	1948	0	1	423	1365	1787	1
1559311_at	147	NR_024341.1	1761	1e-72	1	147	1180	1326	1
1559321_at	398	NR_130779.1	1557	0	1	398	1052	1449	1
1559333_at	425	NR_121664.1	1248	0	1	425	693	1117	1
1559333_at	425	NR_121663.1	1310	0	1	425	755	1179	1
1559336_at	442	NR_104668.1	1662	0	1	442	1139	1579	0.991
1559344_at	531	NR_110879.1	978	0	1	531	409	936	0.983
1559352_a_at	513	NR_015454.1	1914	0	1	513	1117	1629	1
1559363_at	522	NR_046094.1	859	0	1	522	296	818	0.994
1559372_at	547	NR_110692.1	728	0	1	547	134	680	0.993
1559376_at	431	NR_027645.1	668	0	1	431	198	628	1
1559393_at	332	NR_027752.1	7507	4e-175	1	332	2732	3063	1
1559403_at	130	NR_040671.1	2993	3e-63	1	130	2484	2613	1
1559404_a_at	216	NR_040671.1	2993	8e-111	1	216	2758	2973	1
1559406_at	335	NR_136286.1	3920	1e-146	1	335	3526	3860	0.946
1559412_at	560	NR_136543.1	4220	0	1	560	3089	3647	0.989
1559412_at	560	NR_136550.1	4172	0	1	560	3041	3599	0.989
1559443_s_at	251	NR_037158.1	2632	3e-130	1	251	2306	2556	1
1559459_at	472	NR_130925.1	2028	0	1	472	1519	1990	0.987
1559459_at	472	NR_130924.1	2325	0	1	472	1816	2287	0.987
1559470_at	109	NR_040254.1	1723	1e-51	1	109	1156	1264	1
1559471_s_at	390	NR_040254.1	1723	0	1	390	1250	1639	0.997
1559488_at	119	NR_026945.2	2242	3e-57	1	119	2013	2131	1
1559488_at	119	NR_108025.1	2152	3e-57	1	119	1923	2041	1
1559489_a_at	265	NR_026945.2	2242	1e-135	1	265	1736	1999	0.996
1559489_a_at	265	NR_108025.1	2152	1e-135	1	265	1646	1909	0.996
1559497_at	560	NR_120367.1	2568	0	1	560	2006	2565	0.996
1559503_a_at	528	NR_024380.1	6661	0	1	528	3903	4431	0.979
1559510_at	419	NR_038988.1	2117	0	1	419	1650	2069	0.998
1559514_at	296	NR_033937.1	2162	4e-155	1	296	1568	1863	1
1559522_at	522	NR_037851.1	2442	0	1	522	1222	1743	1
1559528_at	380	NR_036511.1	1700	0	1	380	1075	1454	0.992
1559534_at	92	NR_134283.1	1490	2e-42	1	92	973	1064	1
1559535_s_at	312	NR_134283.1	1490	9e-162	1	312	1121	1431	0.997
1559538_at	134	NR_110112.1	1249	2e-65	1	134	730	863	1
1559540_at	341	NR_105000.1	1197	1e-175	1	341	827	1167	0.988
1559543_at	61	NR_046414.1	1191	2e-25	1	61	593	653	1
1559544_s_at	468	NR_046414.1	1191	0	1	468	649	1115	0.994
1559573_at	530	NR_039977.1	1296	0	1	530	700	1229	1
1559573_at	530	NR_039976.1	1516	0	1	530	920	1449	1
1559579_at	405	NR_033833.1	2922	0	1	405	2392	2795	0.998
1559595_at	552	NR_038385.1	2509	0	1	552	1924	2475	1
1559611_at	558	NR_103558.1	2165	0	1	535	1632	2165	0.998
1559620_at	353	NR_125845.1	2007	0	1	353	1513	1865	1
1559621_at	482	NR_110747.1	1957	0	1	482	1387	1868	0.998
1559638_at	262	NR_027045.1	1840	3e-136	1	262	1265	1526	1
1559645_at	185	NR_033927.1	2281	1e-93	1	185	1696	1880	1
1559646_a_at	249	NR_033927.1	2281	4e-129	1	249	1976	2224	1
1559651_at	476	NR_027320.1	1718	0	1	476	1158	1637	0.99
1559653_at	379	NR_046541.1	1564	0	1	379	1146	1528	0.99
1559654_s_at	194	NR_120385.1	608	1e-98	1	194	321	514	1
1559654_s_at	194	NR_046541.1	1564	1e-98	1	194	1277	1470	1
1559655_at	283	NR_040076.1	1675	8e-147	1	283	1079	1361	0.996
1559656_a_at	297	NR_040076.1	1675	2e-153	1	297	1214	1510	0.993
1559678_s_at	247	NR_045217.1	1137	5e-128	1	247	785	1031	1
1559712_at	489	NR_024394.1	4082	0	1	489	3486	3974	1
1559715_at	549	NR_037891.1	3647	0	1	549	3075	3623	0.993
1559725_at	448	NR_126364.1	2447	0	1	448	1936	2383	0.998
1559746_a_at	520	NR_110529.1	3446	0	1	520	1125	1644	0.998
1559766_at	482	NR_046383.1	2325	0	1	482	1798	2279	0.998
1559777_at	172	NR_037867.1	3390	2e-86	1	172	1513	1684	1
1559787_at	498	NR_110224.1	1982	0	1	498	1399	1896	1
1559790_at	489	NR_134286.1	1954	0	1	489	1390	1878	0.998
1559812_at	263	NR_120631.1	1645	8e-137	1	263	1045	1307	1
1559812_at	263	NR_120630.1	1785	8e-137	1	263	1185	1447	1
1559827_at	353	NR_040004.1	1333	0	1	353	913	1265	1
1559827_at	353	NR_040005.1	1282	0	1	353	862	1214	1
1559835_at	491	NR_121647.1	2877	0	1	491	799	1290	0.99
1559837_at	321	NR_120469.1	1441	1e-165	1	321	1058	1378	0.994
1559837_at	321	NR_120468.1	1464	1e-165	1	321	1114	1434	0.994
1559861_at	259	NR_121569.1	1202	7e-127	1	259	640	898	0.973
1559861_at	259	NR_121567.1	1237	7e-127	1	259	675	933	0.973
1559863_a_at	333	NR_003228.1	1941	1e-175	1	333	1261	1593	1
1559880_at	448	NR_047509.1	892	0	1	448	321	768	1
1559884_at	312	NR_003529.3	3857	9e-157	1	312	3455	3768	0.984
1559884_at	312	NR_120536.1	1258	9e-157	1	312	856	1169	0.984
1559901_s_at	273	NR_136550.1	4172	2e-142	1	273	314	586	1
1559901_s_at	273	NR_111005.2	4408	2e-142	1	273	550	822	1
1559917_a_at	497	NR_038894.1	743	0	1	497	180	673	0.99
1559920_a_at	312	NR_024483.1	650	1e-145	1	312	153	462	0.952
1559930_at	247	NR_110180.1	569	3e-126	1	247	59	305	0.996
1559946_s_at	208	NR_135578.1	1998	3e-105	1	208	1711	1918	0.995
1559957_a_at	242	NR_026943.1	7181	3e-115	1	242	49	285	0.979
1559965_at	86	NR_024360.1	1724	5e-39	1	86	1166	1251	1
1559966_a_at	340	NR_024360.1	1724	1e-175	1	340	1249	1588	0.991
1559986_at	502	NR_103553.1	3803	0	1	502	3242	3743	1
1559992_a_at	427	NR_039992.2	3555	0	1	427	3030	3455	0.995
1560006_a_at	420	NR_024278.1	5784	0	1	420	4393	4810	0.974
1560010_a_at	303	NR_026830.1	3397	5e-159	1	303	2873	3175	1
1560070_at	492	NR_125851.1	1058	0	1	492	476	966	0.925
1560089_at	185	NR_033374.1	3842	5e-92	1	185	3646	3830	0.995
1560099_at	386	NR_104185.1	3490	0	1	386	3062	3447	1
1560130_at	365	NR_073154.1	2884	0	1	365	2286	2650	1
1560164_at	380	NR_110844.1	2409	0	1	380	1942	2321	1
1560168_at	408	NR_033843.1	2760	0	1	408	2180	2587	1
1560176_s_at	268	NR_003505.3	2398	1e-139	1	268	1766	2033	1
1560181_at	408	NR_040031.1	2196	0	1	408	1666	2073	0.998
1560182_at	557	NR_125390.1	2218	0	1	557	1635	2188	0.968
1560198_at	478	NR_024096.1	1627	0	1	478	1104	1581	0.998
1560202_at	469	NR_034027.1	2062	0	1	469	1568	2029	0.983
1560207_at	434	NR_033886.1	2010	0	1	434	1512	1945	0.998
1560213_at	506	NR_026751.1	2445	0	1	506	1663	2168	0.901
1560238_at	529	NR_110718.1	1740	0	1	529	1200	1722	0.928
1560246_at	431	NR_109946.1	1674	0	1	431	1211	1643	0.991
1560251_at	281	NR_135046.1	1602	8e-147	1	281	1239	1519	1
1560255_at	428	NR_126062.1	2573	0	1	428	1222	1649	1
1560260_at	391	NR_027109.2	1448	0	1	391	912	1298	0.98
1560278_at	189	NR_026681.1	1271	3e-89	1	189	682	868	0.979
1560279_a_at	284	NR_026681.1	1271	8e-142	1	284	931	1213	0.982
1560282_at	139	NR_125901.1	1213	2e-64	1	139	661	797	0.986
1560288_at	67	NR_110214.1	1233	1e-28	1	67	747	813	1
1560288_at	67	NR_110217.1	1069	1e-28	1	67	583	649	1
1560298_at	372	NR_134277.1	885	0	1	372	500	870	0.984
1560320_a_at	255	NR_026947.1	5402	2e-132	1	255	4869	5123	1
1560337_at	512	NR_038875.2	3727	0	1	512	3163	3674	1
1560371_at	347	NR_036501.1	4639	4e-180	1	347	4067	4413	0.994
1560390_s_at	286	NR_026956.1	2385	4e-130	1	275	1780	2054	0.971
1560410_at	493	NR_135635.1	2303	0	1	493	1713	2205	1
1560412_at	561	NR_103764.1	2277	0	1	561	1687	2247	1
1560413_at	558	NR_015405.1	2165	0	1	558	1586	2143	0.998
1560432_at	492	NR_024066.1	2045	0	1	492	1445	1936	1
1560448_at	523	NR_038916.1	1401	0	1	523	844	1366	0.987
1560448_at	523	NR_038915.1	1600	0	1	523	1043	1565	0.987
1560449_at	182	NR_125419.1	1973	5e-92	1	182	1762	1943	1
1560455_at	427	NR_040000.1	1851	0	1	427	1343	1769	1
1560463_at	491	NR_134504.1	1902	0	1	491	1358	1848	1
1560472_at	224	NR_015425.1	1045	3e-115	1	224	445	668	1
1560482_at	424	NR_135255.1	1655	0	1	424	1160	1583	0.995
1560495_at	529	NR_125930.1	1571	0	1	529	974	1502	1
1560496_at	452	NR_120541.1	1597	0	1	452	1019	1470	0.998
1560499_at	502	NR_015430.1	1496	0	1	502	929	1430	1
1560514_at	489	NR_015394.1	1361	0	1	489	801	1289	1
1560516_at	195	NR_120643.1	1245	3e-99	1	195	910	1104	1
1560517_s_at	358	NR_120643.1	1245	0	1	358	853	1210	1
1560522_at	499	NR_038895.1	1258	0	1	499	712	1210	1
1560533_at	327	NR_132786.1	1126	5e-169	1	327	682	1007	0.994
1560537_at	417	NR_038405.1	849	0	1	417	255	671	1
1560538_at	222	NR_110237.1	1052	5e-113	1	222	760	981	0.995
1560548_at	449	NR_120413.1	996	0	1	449	509	954	0.984
1560550_at	479	NR_109967.1	1008	0	1	479	436	910	0.987
1560554_a_at	432	NR_073155.1	981	0	1	432	427	855	0.97
1560560_at	523	NR_110669.1	805	0	1	523	264	775	0.958
1560563_at	398	NR_136400.1	896	0	1	398	336	733	0.995
1560565_at	408	NR_105010.1	784	0	1	408	346	753	0.993
1560566_at	400	NR_134946.1	752	0	1	400	273	672	0.99
1560573_at	278	NR_033878.1	621	4e-145	1	278	176	453	1
1560576_at	472	NR_134916.1	781	0	1	472	266	737	0.989
1560579_s_at	212	NR_103744.1	756	3e-105	1	212	253	463	0.991
1560579_s_at	212	NR_103743.1	1522	3e-105	1	212	253	463	0.991
1560589_a_at	444	NR_135052.1	692	0	1	444	173	615	0.984
1560610_at	511	NR_134679.1	606	0	1	511	36	546	0.992
1560619_at	260	NR_029448.1	657	3e-135	1	260	259	518	1
1560619_at	260	NR_029449.1	573	3e-135	1	260	174	433	1
1560625_s_at	186	NR_110573.1	547	3e-94	1	186	285	470	1
1560633_a_at	340	NR_038870.1	453	3e-172	1	340	34	372	0.985
1560634_a_at	359	NR_135525.1	440	0	1	359	48	406	0.994
1560654_at	531	NR_026835.1	3662	0	1	531	3083	3613	0.991
1560659_at	154	NR_103734.1	3128	2e-76	1	154	2481	2634	1
1560661_x_at	315	NR_103734.1	3128	1e-165	1	315	2481	2795	1
1560692_at	392	NR_038994.1	3061	0	1	392	2578	2969	0.997
1560697_at	124	NR_026837.1	3955	6e-60	1	124	3369	3492	1
1560698_a_at	422	NR_026837.1	3955	0	1	422	3491	3912	1
1560707_at	419	NR_027078.1	2678	0	1	419	2180	2598	1
1560714_at	446	NR_033847.1	2527	0	1	446	1979	2425	0.998
1560716_at	442	NR_134272.1	2590	0	1	442	2058	2499	1
1560723_at	335	NR_027073.1	2566	2e-163	1	335	1962	2304	0.971
1560725_at	476	NR_108088.1	2425	0	1	476	1843	2318	1
1560746_at	228	NR_103535.1	2292	2e-117	1	228	2029	2256	1
1560750_at	493	NR_122042.1	2179	0	1	493	1579	2071	0.994
1560750_at	493	NR_122041.1	2168	0	1	493	1568	2060	0.994
1560762_at	295	NR_034033.1	2043	1e-154	1	295	1446	1740	1
1560767_at	146	NR_003948.2	2183	4e-72	1	146	1577	1722	1
1560791_at	443	NR_125906.1	1705	0	1	443	1203	1645	0.993
1560797_s_at	433	NR_109985.1	1702	0	1	433	1241	1673	1
1560797_s_at	433	NR_039991.1	1702	0	1	433	1241	1673	0.998
1560806_at	325	NR_033930.1	2229	7e-168	1	325	1239	1562	0.994
1560806_at	325	NR_027314.1	2114	7e-168	1	325	1046	1369	0.994
1560810_at	266	NR_110058.1	1593	2e-138	1	266	993	1258	1
1560812_at	397	NR_110939.1	1454	0	1	397	1021	1417	0.99
1560823_at	391	NR_026992.1	1492	0	1	391	994	1384	0.992
1560827_at	405	NR_135474.1	1396	0	1	405	966	1370	0.998
1560830_a_at	221	NR_126530.1	1469	1e-113	1	221	1142	1362	1
1560832_at	440	NR_104127.1	1313	0	1	440	788	1227	0.993
1560834_a_at	239	NR_024037.1	2099	2e-122	1	239	733	971	0.996
1560836_at	126	NR_121604.1	1253	5e-61	1	126	741	866	1
1560842_a_at	153	NR_038288.1	1245	4e-72	1	153	665	815	0.987
1560842_a_at	153	NR_038287.1	2073	4e-72	1	153	1004	1154	0.987
1560844_at	340	NR_134598.1	1144	2e-179	1	340	603	942	1
1560851_at	347	NR_033923.1	1131	0	1	347	752	1098	1
1560856_at	414	NR_046680.1	978	0	1	414	435	848	0.995
1560861_at	374	NR_131240.1	678	6e-164	1	374	86	458	0.92
1560862_at	508	NR_120671.1	1504	0	1	508	920	1426	0.98
1560881_a_at	469	NR_024028.2	525	0	1	469	23	491	0.998
1560883_s_at	380	NR_130724.1	1264	0	1	380	839	1218	0.992
1560911_at	554	NR_034136.1	1047	0	1	554	450	1001	0.993
1560912_at	458	NR_036499.1	3063	0	1	458	194	649	0.989
1560932_at	160	NR_103831.1	2850	8e-80	1	160	2256	2415	1
1560939_at	538	NR_038910.1	2550	0	1	538	1952	2489	0.991
1560940_at	185	NR_103450.1	2246	5e-92	1	185	1654	1838	0.995
1560941_a_at	363	NR_103450.1	2246	0	1	363	1837	2199	1
1560950_at	364	NR_135295.1	1839	0	1	364	1244	1607	0.997
1560954_at	514	NR_110800.1	1037	0	1	514	492	1005	0.992
1560957_at	370	NR_125957.1	798	0	1	370	249	614	0.978
1560958_s_at	389	NR_110856.1	677	0	1	389	139	527	0.995
1561027_at	547	NR_134287.1	836	0	1	547	248	792	0.991
1561029_at	535	NR_109958.1	774	0	1	535	194	729	0.998
1561033_at	487	NR_110742.1	690	0	1	487	151	637	0.998
1561044_at	137	NR_125966.1	553	4e-67	1	137	98	234	1
1561045_a_at	259	NR_125966.1	553	1e-134	1	259	244	502	1
1561055_at	414	NR_110649.1	1341	0	1	414	855	1268	1
1561059_a_at	539	NR_026834.1	2241	0	1	539	1668	2206	1
1561061_at	499	NR_039984.1	1591	0	1	499	1016	1514	0.998
1561075_at	536	NR_120398.1	4071	0	1	536	3496	4031	0.998
1561090_at	488	NR_033983.1	2418	0	1	488	1892	2379	1
1561091_at	498	NR_110819.1	2413	0	1	498	1814	2311	1
1561096_at	515	NR_027106.1	2222	0	1	515	1642	2156	1
1561098_at	451	NR_037866.1	2017	0	1	451	1438	1888	0.998
1561099_at	520	NR_122047.1	1972	0	1	520	1406	1925	0.992
1561101_at	513	NR_038902.1	1920	0	1	513	1330	1842	0.998
1561102_at	465	NR_125818.1	1845	0	1	465	1299	1763	1
1561104_at	539	NR_110658.1	1732	0	1	539	1157	1695	1
1561105_at	438	NR_135556.1	1583	0	1	438	1052	1489	1
1561106_at	484	NR_026805.1	1666	0	1	484	1073	1556	0.996
1561107_at	526	NR_135066.1	2485	0	1	526	861	1386	1
1561114_a_at	405	NR_135073.1	2337	0	1	405	479	881	0.953
1561127_at	519	NR_033387.1	653	0	1	519	64	582	0.988
1561141_at	397	NR_125863.1	555	0	1	397	92	486	0.99
1561197_at	380	NR_037597.1	3330	0	1	380	2812	3191	0.997
1561210_at	542	NR_109900.1	4065	0	1	542	3493	4036	0.994
1561213_at	437	NR_110676.1	3871	0	1	437	3312	3748	1
1561216_at	452	NR_111911.1	3780	0	1	452	3304	3755	0.993
1561222_at	470	NR_033855.1	3719	0	1	470	3200	3669	1
1561228_at	536	NR_038838.1	1785	0	1	536	1207	1742	1
1561237_at	438	NR_110306.1	3429	0	1	438	2880	3317	0.995
1561245_at	492	NR_125825.1	3222	0	1	492	2686	3176	0.996
1561247_at	414	NR_120320.1	3187	0	1	414	2687	3100	1
1561249_a_at	281	NR_024595.3	3567	8e-147	1	281	3205	3485	1
1561251_at	423	NR_033898.1	3214	0	1	423	2710	3134	0.991
1561252_at	554	NR_027426.2	3108	0	1	554	2524	3078	0.996
1561253_at	526	NR_110063.1	3135	0	1	526	2550	3077	0.996
1561257_at	535	NR_111948.1	3064	0	1	535	2469	3003	1
1561262_at	479	NR_120649.1	2977	0	1	479	2424	2902	1
1561277_at	479	NR_040034.1	2809	0	1	479	2257	2735	1
1561278_at	540	NR_132393.1	2783	0	1	540	2195	2734	1
1561280_at	134	NR_038425.1	2781	2e-65	1	134	2191	2324	1
1561281_a_at	338	NR_038425.1	2781	2e-174	1	338	2380	2717	0.991
1561288_at	494	NR_046215.1	2692	0	1	494	2163	2656	1
1561289_at	500	NR_038882.1	2720	0	1	500	2193	2692	0.998
1561290_at	544	NR_046198.3	2719	0	1	544	2140	2683	1
1561292_at	489	NR_135665.1	2727	0	1	489	2141	2629	1
1561294_a_at	513	NR_130748.1	2468	0	1	513	1879	2391	0.998
1561298_at	242	NR_108076.1	2615	3e-125	1	242	2056	2297	1
1561305_at	457	NR_125887.1	2520	0	1	457	2005	2461	0.998
1561311_at	500	NR_125946.1	2484	0	1	500	1915	2414	1
1561319_at	249	NR_029385.1	2440	4e-129	1	249	2147	2395	1
1561322_at	506	NR_109771.1	2435	0	1	506	1840	2345	1
1561323_at	174	NR_038931.1	2432	1e-87	1	174	2211	2384	1
1561327_at	366	NR_026781.1	2418	0	1	366	1900	2265	1
1561328_at	477	NR_121650.1	2390	0	1	477	1813	2289	1
1561335_at	461	NR_108042.2	2351	0	1	461	1847	2307	0.998
1561339_at	472	NR_110755.1	2325	0	1	472	1788	2259	1
1561340_at	425	NR_134503.1	2316	0	1	425	1782	2206	0.998
1561345_at	480	NR_110685.1	2269	0	1	480	1695	2174	1
1561346_at	94	NR_110804.1	2265	9e-42	1	94	1670	1763	0.989
1561347_a_at	226	NR_110804.1	2265	3e-115	1	226	1994	2219	0.996
1561352_at	458	NR_104645.1	2227	0	1	458	1638	2095	0.998
1561353_at	491	NR_135241.1	2239	0	1	491	1701	2191	0.998
1561360_at	504	NR_125860.1	2190	0	4	504	1624	2124	1
1561367_a_at	375	NR_103810.1	2156	0	1	375	1556	1930	1
1561370_at	415	NR_038319.1	2124	0	1	415	1546	1960	0.998
1561371_at	349	NR_033830.1	2125	0	1	349	1525	1873	1
1561373_at	361	NR_028390.1	2135	0	1	361	1543	1903	1
1561378_at	483	NR_103526.1	2147	0	1	483	1604	2086	1
1561383_at	198	NR_027088.1	2074	7e-101	1	198	1493	1690	1
1561384_a_at	313	NR_027088.1	2074	3e-161	1	313	1683	1994	0.994
1561386_at	448	NR_125821.1	2086	0	1	448	1509	1956	1
1561389_at	431	NR_110827.1	2079	0	1	431	1542	1972	0.995
1561390_at	448	NR_028083.1	2043	0	3	448	1485	1930	1
1561390_at	448	NR_028084.1	2043	0	3	448	1485	1930	1
1561391_at	321	NR_038406.1	2079	7e-168	1	321	1497	1817	0.997
1561398_at	297	NR_104145.1	2069	1e-155	1	297	1459	1755	1
1561400_at	321	NR_110661.1	2039	5e-169	1	321	1672	1992	1
1561401_at	531	NR_027110.1	2028	0	1	531	1428	1958	0.998
1561402_at	512	NR_034007.1	2016	0	1	512	1443	1954	1
1561405_s_at	188	NR_110319.1	1533	6e-92	1	188	1181	1368	0.984
1561413_at	512	NR_109873.1	1973	0	1	512	1388	1898	0.998
1561414_at	544	NR_046204.1	1270	0	1	544	682	1225	0.998
1561419_at	167	NR_109952.1	1945	5e-82	1	167	1395	1561	0.994
1561420_a_at	341	NR_109952.1	1945	6e-179	1	341	1587	1927	0.997
1561423_at	550	NR_033858.1	1924	0	1	550	1334	1883	1
1561424_at	479	NR_135690.1	1823	0	1	479	1275	1753	1
1561427_at	441	NR_110195.1	1691	0	1	441	1191	1631	1
1561427_at	441	NR_110194.1	1927	0	1	441	1427	1867	1
1561433_at	323	NR_033903.1	1835	4e-170	1	323	1459	1781	1
1561436_at	491	NR_135634.1	1809	0	1	491	1261	1751	0.996
1561442_at	351	NR_038445.1	1763	0	1	351	1197	1547	1
1561443_at	468	NR_120552.1	1755	0	1	468	1227	1694	1
1561446_at	270	NR_120529.1	1768	1e-140	1	270	1191	1460	1
1561448_at	451	NR_133947.1	1756	0	1	451	1199	1649	1
1561450_at	499	NR_108089.1	1746	0	1	499	1161	1659	0.996
1561451_a_at	412	NR_125900.1	1725	0	1	412	1144	1554	0.993
1561452_at	145	NR_125900.1	1725	7e-70	1	145	1552	1696	0.993
1561454_at	419	NR_125919.1	1702	0	1	419	1254	1672	0.995
1561455_at	410	NR_033881.1	1722	0	1	410	1167	1576	1
1561459_at	478	NR_109955.1	1694	0	1	478	1135	1612	1
1561460_at	461	NR_135572.1	1725	0	1	461	1127	1587	1
1561469_at	483	NR_120564.1	1654	0	1	483	1128	1610	1
1561471_at	507	NR_038857.1	1644	0	1	507	1062	1568	1
1561473_at	466	NR_105021.1	1626	0	1	466	1107	1572	0.998
1561474_at	449	NR_110610.1	1651	0	1	449	1098	1546	0.998
1561476_at	469	NR_104154.1	1608	0	1	469	1111	1580	0.996
1561481_at	499	NR_109962.1	1613	0	1	499	1053	1551	0.998
1561482_at	332	NR_024472.1	1858	4e-175	1	332	1333	1664	1
1561490_at	468	NR_015356.2	1409	0	1	468	832	1299	1
1561491_at	449	NR_046090.1	1517	0	1	449	1009	1457	0.996
1561492_at	541	NR_033945.1	1533	0	1	541	944	1483	0.998
1561512_at	421	NR_120513.1	1396	0	1	421	834	1254	0.998
1561513_at	541	NR_110756.1	1397	0	1	541	822	1362	1
1561516_at	462	NR_125969.1	1411	0	1	462	842	1303	1
1561518_at	439	NR_027080.2	1371	0	1	439	817	1255	0.995
1561525_at	535	NR_135563.1	1345	0	1	535	764	1298	1
1561527_at	424	NR_120620.1	1353	0	1	424	809	1232	1
1561528_at	469	NR_104646.1	1349	0	1	469	824	1292	0.998
1561530_at	398	NR_110668.1	1338	0	1	398	764	1161	1
1561532_at	512	NR_040041.1	1320	0	1	512	727	1238	0.998
1561535_at	512	NR_120402.1	1301	0	1	512	753	1264	0.996
1561537_at	487	NR_036498.1	1256	0	1	487	696	1182	0.998
1561539_at	280	NR_038905.1	1218	3e-146	1	280	687	966	1
1561540_at	546	NR_046391.2	1276	0	1	546	680	1225	1
1561544_at	490	NR_110042.1	1212	0	1	490	640	1129	0.998
1561545_at	507	NR_048576.1	1206	0	1	507	615	1112	0.966
1561550_at	328	NR_110158.1	1186	7e-173	1	328	775	1102	1
1561553_at	472	NR_125976.1	1485	0	1	472	976	1444	0.981
1561554_at	554	NR_104605.1	1156	0	1	554	557	1109	0.986
1561555_at	496	NR_104091.1	1129	0	1	496	570	1062	0.966
1561559_at	521	NR_110287.1	1118	0	1	521	554	1072	0.983
1561566_at	521	NR_028342.1	1039	0	1	521	489	1007	0.994
1561567_at	459	NR_110855.1	1054	0	1	459	525	982	0.989
1561573_at	519	NR_120624.1	1014	0	1	519	442	960	0.994
1561577_at	438	NR_135638.1	976	0	1	438	472	902	0.982
1561587_at	214	NR_046454.1	951	1e-109	1	214	690	903	1
1561590_a_at	334	NR_024369.1	900	3e-172	1	334	522	854	0.994
1561592_at	406	NR_120559.1	959	0	1	406	391	795	0.983
1561595_x_at	264	NR_134920.1	937	2e-137	1	264	547	810	1
1561607_at	543	NR_120475.1	761	0	1	543	182	718	0.976
1561612_at	551	NR_125854.1	676	0	1	551	99	648	0.985
1561618_at	387	NR_132105.1	756	0	1	387	238	624	0.997
1561619_at	518	NR_120361.1	678	0	1	518	99	617	0.998
1561619_at	518	NR_120362.1	660	0	35	518	115	599	0.998
1561622_at	389	NR_125895.1	643	0	1	389	172	559	0.997
1561625_at	556	NR_125956.1	629	0	1	556	31	586	0.995
1561650_s_at	222	NR_027112.2	1845	5e-113	1	222	1588	1809	0.995
1561666_a_at	520	NR_027329.1	5822	0	1	520	5247	5766	0.998
1561666_a_at	520	NR_027328.1	5714	0	1	520	5139	5658	0.998
1561673_at	412	NR_135691.1	3206	0	1	412	2676	3087	1
1561676_at	266	NR_046702.1	3101	2e-138	1	266	2772	3037	1
1561678_at	381	NR_109868.1	3031	0	1	381	2607	2987	1
1561685_a_at	545	NR_117092.1	2557	0	1	545	925	1469	0.998
1561688_at	397	NR_120670.1	2667	0	1	397	2238	2633	0.99
1561691_at	486	NR_026969.1	1230	0	1	486	699	1184	1
1561699_a_at	522	NR_046661.1	2230	0	1	522	1666	2187	1
1561704_at	502	NR_110814.1	2056	0	1	502	1456	1957	0.998
1561723_at	338	NR_135546.1	1511	9e-177	1	338	910	1248	0.997
1561726_s_at	507	NR_108080.1	1186	0	1	507	629	1135	0.998
1557657_a_at	352	NR_033986.1	719	0	1	352	319	670	1
1561731_at	330	NR_125886.1	1303	3e-167	1	330	752	1081	0.988
1561732_at	467	NR_104624.1	1297	0	1	467	702	1168	1
1561741_at	415	NR_110787.1	750	0	1	415	276	690	0.99
1561770_at	153	NR_134563.1	3717	5e-67	8	149	94	237	0.986
1561770_at	153	NR_134562.1	3939	5e-67	8	149	94	237	0.986
1561795_at	521	NR_120521.1	1187	0	1	521	651	1170	0.977
1561877_at	364	NR_132438.1	2842	0	1	364	2186	2549	0.997
1561881_at	461	NR_039986.1	2367	0	1	461	1768	2228	1
1561942_x_at	559	NR_040023.1	8336	0	1	559	5787	6345	1
1561967_at	265	NR_135534.1	3708	8e-137	1	265	3132	3396	0.996
1561976_at	357	NR_126000.1	1868	0	1	357	49	405	0.997
1561978_at	443	NR_027093.1	2559	0	1	443	2025	2467	1
1561978_at	443	NR_027092.1	2452	0	1	443	1918	2360	1
1561983_at	493	NR_104146.1	9559	0	1	493	2339	2831	0.998
1561984_at	456	NR_038932.1	2967	0	1	456	2442	2897	1
1562011_at	550	NR_103806.1	2511	0	1	550	1932	2481	1
1562012_at	95	NR_037847.1	2490	6e-44	1	95	1936	2030	1
1562013_a_at	286	NR_037847.1	2490	2e-148	1	286	2146	2431	0.997
1562029_at	522	NR_110189.1	2404	0	1	522	1823	2344	1
1562034_at	516	NR_033840.1	2155	0	1	516	1604	2119	1
1562038_at	559	NR_120338.1	2220	0	1	559	1651	2209	0.996
1562044_at	407	NR_120556.1	2157	0	1	407	1717	2123	1
1562046_at	472	NR_125938.1	2101	0	1	472	1589	2060	0.998
1562048_at	460	NR_026934.1	2051	0	1	460	1466	1925	0.993
1562051_at	391	NR_046099.1	2043	0	1	391	1473	1863	1
1562052_at	473	NR_110004.1	2038	0	1	473	1486	1958	1
1562053_at	425	NR_134241.1	2501	0	1	425	1937	2361	0.995
1562054_at	543	NR_002784.2	3131	0	1	543	2555	3097	0.987
1562073_at	540	NR_125423.1	1705	0	1	540	1122	1662	0.998
1562078_at	498	NR_104677.1	1633	0	1	498	1093	1590	1
1562081_a_at	347	NR_047040.1	466	6e-179	1	347	85	431	0.988
1562116_at	540	NR_110238.1	1009	0	1	540	442	975	0.963
1562121_at	524	NR_110739.1	910	0	1	524	345	867	0.981
1562139_a_at	152	NR_033767.1	6431	2e-75	1	152	1516	1667	1
1562139_a_at	152	NR_033766.1	6384	2e-75	1	152	1671	1822	1
1562152_at	389	NR_120636.1	575	0	1	389	100	487	0.995
1562157_at	437	NR_126363.1	574	0	1	437	31	467	0.998
1562167_a_at	310	NR_045677.1	496	3e-161	1	310	171	480	0.997
1562190_at	320	NR_125401.1	346	9e-167	1	320	27	346	0.997
1562222_at	537	NR_131977.1	1714	0	1	537	1129	1665	0.996
1562249_at	564	NR_033897.1	5034	0	1	564	4443	5004	0.995
1562251_a_at	237	NR_033859.1	2907	2e-122	1	237	2198	2434	1
1562253_at	473	NR_038380.1	4671	0	1	473	4098	4570	1
1562263_at	452	NR_038323.1	4374	0	1	452	3849	4300	1
1562272_at	508	NR_110157.1	4049	0	1	508	3511	4018	0.996
1562274_at	511	NR_110938.1	4037	0	1	511	3525	4035	0.992
1560091_a_at	135	NR_134535.1	3432	5e-66	1	135	2840	2974	1
1562309_s_at	412	NR_134535.1	3432	0	1	412	2988	3399	0.99
1562310_at	512	NR_135590.1	3492	0	1	512	2895	3406	0.998
1562313_at	547	NR_002923.2	3461	0	1	547	2872	3419	0.998
1562313_at	547	NR_033732.1	3668	0	1	547	3079	3626	0.998
1562320_at	432	NR_049725.1	3336	0	1	432	2781	3212	0.998
1562326_at	513	NR_033873.1	4313	0	1	513	3745	4257	1
1562341_at	562	NR_119375.1	3166	0	1	562	2586	3147	1
1562365_at	467	NR_038874.1	2999	0	1	467	2473	2938	0.998
1562388_at	481	NR_038992.1	2925	0	1	481	2343	2823	1
1562389_at	397	NR_125885.1	2841	0	1	397	2397	2793	1
1562403_a_at	423	NR_104122.1	5160	0	1	423	4510	4932	1
1562413_at	503	NR_024233.1	2863	0	1	503	2327	2829	1
1562424_at	482	NR_038232.1	2698	0	1	482	2178	2659	0.998
1562447_a_at	396	NR_038969.1	2939	0	1	396	238	633	1
1562449_s_at	322	NR_038949.1	2775	1e-169	1	322	2198	2519	1
1562455_at	478	NR_120363.1	2535	0	1	478	2005	2482	1
1562463_at	387	NR_110241.1	2560	0	1	387	1981	2367	1
1562470_at	566	NR_130900.1	2553	0	1	566	1953	2518	1
1562474_at	461	NR_125974.1	2519	0	1	461	1948	2408	1
1562487_at	411	NR_110996.1	2456	0	1	411	1868	2278	1
1562491_at	486	NR_125902.1	2404	0	1	486	1844	2329	0.998
1562492_at	528	NR_134291.1	2379	0	1	528	1831	2358	1
1562496_at	483	NR_104171.1	2365	0	1	483	1853	2335	1
1562509_at	531	NR_110812.1	2338	0	1	531	1771	2301	0.994
1562510_at	495	NR_038928.1	2303	0	1	495	1771	2265	0.998
1562520_at	418	NR_120578.1	2323	0	1	418	1869	2286	0.995
1562523_at	425	NR_110270.1	2365	0	1	425	1801	2225	1
1562540_at	399	NR_134657.1	2296	0	1	399	1723	2121	1
1562546_at	559	NR_136593.1	3568	0	1	559	2987	3544	0.993
1562549_at	458	NR_109950.1	2266	0	1	458	1752	2209	0.998
1562558_at	485	NR_033922.1	2232	0	1	485	1665	2149	0.996
1562581_at	556	NR_122043.1	2031	0	1	556	1350	1905	1
1562589_at	520	NR_110758.1	2180	0	1	520	1623	2142	1
1562595_at	385	NR_125894.1	2121	0	1	385	1657	2041	1
1562596_at	487	NR_126377.1	2359	0	1	487	1798	2284	0.998
1562597_at	482	NR_104625.1	2145	0	1	482	1604	2085	1
1562598_at	228	NR_024585.1	3031	3e-110	1	228	2504	2729	0.978
1562604_at	498	NR_110207.1	2000	0	1	498	1402	1899	1
1562606_a_at	384	NR_033972.1	2311	0	1	384	1361	1744	1
1562617_at	455	NR_027127.1	2042	0	1	455	1564	2018	1
1562621_at	317	NR_110954.1	2126	9e-167	1	317	1527	1843	1
1562623_at	484	NR_038438.1	2102	0	1	484	1567	2050	1
1562631_at	439	NR_038287.1	2073	0	1	439	1559	1997	0.998
1562633_at	534	NR_024037.1	2099	0	1	534	1531	2064	1
1562634_at	464	NR_109963.1	2028	0	1	464	1499	1962	1
1562638_at	425	NR_038976.1	1995	4e-176	1	425	1577	1976	0.939
1562640_at	516	NR_122069.1	1048	0	1	516	503	1018	0.994
1562643_at	424	NR_120653.1	2042	0	1	424	1586	2010	0.993
1562653_at	369	NR_109866.1	2006	0	1	369	1529	1897	0.995
1562655_at	484	NR_134582.1	1994	0	1	484	1455	1938	0.998
1562659_at	509	NR_033984.1	2015	0	1	509	1434	1942	0.994
1562664_at	524	NR_130923.1	1975	0	1	524	1409	1932	0.983
1562664_at	524	NR_130922.1	1996	0	1	524	1430	1953	0.983
1562681_at	541	NR_021489.1	2266	0	1	541	1666	2206	1
1562682_at	549	NR_120339.1	1949	0	1	549	1371	1919	1
1562683_a_at	510	NR_034054.1	2122	0	1	510	1564	2073	1
1562689_at	433	NR_038238.1	1893	0	1	433	1419	1851	0.998
1562690_at	322	NR_110248.1	1880	1e-169	1	322	1486	1807	1
1562691_at	441	NR_108034.1	1919	0	1	441	1372	1812	1
1562696_at	444	NR_046848.1	1807	0	1	444	1326	1769	0.998
1562699_at	497	NR_120563.1	1959	0	1	497	1403	1899	1
1562701_at	213	NR_109915.1	1584	4e-109	1	213	987	1199	1
1562716_at	390	NR_027087.2	1863	0	1	390	1288	1677	1
1562717_at	455	NR_034135.1	2000	0	1	455	1480	1934	1
1562719_at	522	NR_125954.1	1831	0	1	522	1253	1775	0.992
1562720_at	372	NR_120324.1	1742	0	1	372	1305	1676	1
1562724_at	520	NR_033894.1	1644	0	1	520	1081	1600	1
1562733_at	492	NR_024129.1	1805	0	1	492	1209	1700	1
1562738_a_at	447	NR_034080.1	1788	0	1	447	936	1382	1
1562739_at	436	NR_027108.2	1786	0	1	436	1311	1746	0.995
1562740_at	413	NR_037890.1	1798	0	1	413	1282	1694	1
1562743_at	482	NR_130951.1	1075	0	1	482	562	1043	1
1562748_at	429	NR_045123.1	1735	0	1	429	1213	1641	1
1562754_at	442	NR_123730.1	1703	0	1	442	1235	1676	0.998
1562760_at	455	NR_135005.1	1767	0	1	455	1208	1662	0.998
1562764_at	466	NR_040050.1	4232	0	1	466	2691	3156	1
1562765_at	436	NR_040250.1	1700	0	1	436	1192	1627	0.995
1562770_at	463	NR_104595.1	1905	0	1	463	1367	1831	0.994
1562776_at	494	NR_034023.1	1771	0	1	494	1193	1686	1
1562785_at	497	NR_134236.1	1718	0	1	497	1138	1634	0.996
1562785_at	497	NR_134237.1	1642	0	1	497	1062	1558	0.996
1562786_at	505	NR_110741.1	1661	0	1	505	1113	1617	0.998
1562788_at	501	NR_038869.1	1640	0	1	501	1096	1596	1
1562789_at	524	NR_103551.2	5432	0	1	524	1560	2083	0.996
1562792_at	510	NR_125879.1	1666	0	1	510	1110	1619	0.994
1562801_at	452	NR_109881.1	1675	0	1	452	1178	1629	1
1562802_at	381	NR_048550.1	1604	0	1	381	1083	1463	1
1562805_at	297	NR_030727.1	1660	1e-155	1	297	1114	1410	1
1562811_at	561	NR_109912.1	1647	0	1	561	1056	1616	1
1562821_a_at	490	NR_038900.1	1153	0	1	490	547	1042	0.988
1562821_a_at	490	NR_038899.1	1184	0	1	490	578	1073	0.988
1562822_at	479	NR_135631.1	1634	0	1	479	1034	1512	1
1562823_at	542	NR_110666.1	1596	0	1	542	1029	1570	1
1562826_at	488	NR_120615.1	1631	0	1	488	1056	1543	1
1562827_at	564	NR_038355.1	1625	0	1	564	1030	1593	1
1562829_at	292	NR_027124.1	1624	6e-153	1	292	1057	1348	1
1562831_a_at	463	NR_033850.1	2500	0	1	463	1025	1487	0.998
1562832_at	182	NR_126326.1	1550	5e-92	1	182	1226	1407	1
1562841_at	471	NR_038918.1	1558	0	1	471	1042	1512	0.998
1562844_at	329	NR_111963.1	1282	2e-173	1	329	794	1122	1
1562844_at	329	NR_033880.3	1519	2e-173	1	329	1031	1359	1
1562847_at	444	NR_125862.1	1548	0	1	444	975	1418	0.998
1562850_at	445	NR_110188.1	1451	0	1	445	965	1409	1
1562857_at	442	NR_110937.1	1493	0	1	442	967	1408	0.991
1562861_at	440	NR_121585.1	1512	0	1	440	968	1407	1
1562864_at	318	NR_110872.1	1536	2e-167	1	318	1131	1448	1
1562869_at	536	NR_110790.1	1533	0	1	536	953	1488	0.996
1562870_at	397	NR_120581.1	1395	0	1	397	970	1366	1
1562878_at	531	NR_125932.1	1506	0	1	531	940	1470	1
1562885_at	343	NR_135253.1	1486	0	1	343	962	1304	1
1562893_at	503	NR_125421.1	1422	0	1	503	896	1398	0.998
1562895_at	487	NR_109772.1	1463	0	1	487	904	1390	0.998
1562901_at	451	NR_034095.1	1445	0	1	451	847	1297	1
1562903_at	75	NR_024361.1	1434	2e-31	1	75	868	942	0.987
1562904_s_at	322	NR_024361.1	1434	1e-169	1	322	992	1313	1
1562909_at	464	NR_040064.1	1445	0	1	464	886	1349	1
1562914_a_at	470	NR_024335.2	1728	0	1	470	1213	1685	0.994
1562914_a_at	470	NR_110321.1	1438	0	1	470	923	1395	0.994
1562915_at	514	NR_134297.1	1422	0	1	514	861	1374	0.998
1562916_at	250	NR_037842.1	1352	1e-129	1	250	1081	1330	1
1562920_at	448	NR_134288.1	1408	0	1	448	835	1282	1
1562921_at	87	NR_110514.1	1405	1e-39	1	87	1276	1362	1
1562923_at	486	NR_110089.1	1372	0	1	486	866	1351	1
1562930_at	274	NR_027274.1	1371	6e-143	1	274	847	1120	1
1562934_at	479	NR_109887.1	1353	0	1	479	779	1258	0.996
1562943_at	473	NR_072988.2	1254	0	1	473	720	1192	0.992
1562944_at	530	NR_134306.1	1311	0	1	530	740	1269	1
1562949_at	403	NR_046995.1	1276	0	1	403	745	1147	1
1562953_s_at	480	NR_015359.1	1569	0	1	480	615	1094	1
1562960_at	495	NR_130721.1	1085	0	1	495	523	1017	0.994
1562972_at	550	NR_038851.1	1194	0	1	550	612	1148	0.962
1562973_at	456	NR_110390.1	1200	0	1	456	677	1132	1
1562982_at	437	NR_110833.1	1186	0	1	437	660	1096	1
1562983_at	427	NR_033964.1	1153	0	1	427	576	1001	0.998
1562984_at	386	NR_110095.1	1038	0	1	386	611	987	0.966
1562990_at	547	NR_047494.1	1119	0	1	547	558	1102	0.987
1563005_at	558	NR_123739.1	1140	0	1	558	552	1109	1
1563007_at	525	NR_110165.1	1193	0	1	525	601	1123	0.981
1563013_at	431	NR_120444.1	1032	0	1	431	529	954	0.963
1563015_at	431	NR_110817.1	1054	0	1	431	547	974	0.981
1563027_at	496	NR_110222.1	1083	0	1	496	561	1055	0.992
1563039_at	81	NR_038950.1	1108	3e-36	1	81	978	1058	1
1563039_at	81	NR_038949.1	2775	3e-36	1	81	2645	2725	1
1563040_s_at	362	NR_038950.1	1108	0	1	362	631	990	0.986
1563042_at	448	NR_104161.1	1012	0	1	448	520	966	0.991
1563043_at	353	NR_027103.1	1050	0	1	353	615	967	1
1563053_at	439	NR_122070.1	897	0	1	439	452	889	0.993
1563059_at	470	NR_134925.1	982	0	1	470	439	907	0.957
1563063_at	358	NR_120414.1	1003	0	1	358	610	967	1
1563070_at	565	NR_120582.1	982	0	1	565	393	955	0.995
1563073_at	428	NR_110385.1	891	0	1	428	428	855	0.998
1563074_at	492	NR_040002.1	964	0	1	492	409	901	0.994
1563078_at	514	NR_134622.1	961	0	1	514	402	915	0.998
1563082_at	312	NR_027099.1	647	2e-162	1	312	170	481	0.997
1563083_s_at	161	NR_027099.1	647	2e-80	1	161	469	629	1
1563086_at	499	NR_120565.1	948	0	1	499	349	847	1
1563088_a_at	474	NR_026961.1	4622	0	1	474	4062	4533	0.987
1563089_at	516	NR_135130.1	976	0	1	516	416	930	0.994
1563101_at	335	NR_109975.1	829	1e-175	1	335	399	733	0.997
1563103_at	547	NR_120616.1	959	0	1	547	377	923	0.998
1563107_at	553	NR_109959.1	897	0	1	553	328	876	0.98
1563116_at	235	NR_134672.1	916	2e-121	1	235	334	568	1
1563119_at	549	NR_109783.1	4237	0	1	549	318	866	0.974
1563121_at	534	NR_110918.1	765	0	1	534	182	715	0.998
1563127_at	452	NR_110609.1	898	0	1	452	328	779	0.993
1563132_at	479	NR_110372.1	837	0	1	479	314	783	0.969
1563135_at	456	NR_110057.1	852	0	1	456	331	786	1
1563143_at	316	NR_135033.1	748	3e-166	1	316	331	646	1
1563145_at	275	NR_026946.1	864	2e-138	1	275	300	572	0.989
1563157_at	371	NR_126463.1	728	0	1	371	322	692	1
1563170_at	518	NR_134282.1	795	0	1	518	206	723	0.996
1563171_at	478	NR_121184.1	719	0	1	478	194	671	1
1563174_at	497	NR_135134.1	751	0	1	497	195	691	0.998
1563185_at	282	NR_110564.1	701	1e-145	1	282	224	506	0.996
1563188_at	447	NR_110824.1	717	0	1	447	217	663	0.998
1563190_at	272	NR_134585.1	720	1e-140	1	272	318	589	0.996
1563221_at	529	NR_121211.1	1104	0	1	529	137	665	0.998
1563241_at	515	NR_110803.1	694	0	1	515	111	624	0.996
1563245_at	454	NR_046526.1	678	0	1	454	185	638	0.989
1563246_at	501	NR_038394.1	701	0	1	501	136	636	0.994
1563247_at	493	NR_109966.1	650	0	1	493	113	605	0.998
1563254_a_at	114	NR_038973.1	2013	9e-53	1	114	866	979	0.991
1563260_at	434	NR_103830.1	584	0	1	434	59	488	0.988
1563265_at	309	NR_109949.1	672	7e-148	1	309	246	550	0.968
1563274_at	441	NR_134308.1	670	0	1	441	111	551	0.998
1563287_at	456	NR_125910.1	672	0	1	456	154	609	1
1563296_at	454	NR_047501.1	575	0	1	454	90	545	0.993
1563297_s_at	507	NR_135690.1	1823	0	1	507	112	618	0.996
1563298_at	535	NR_135589.1	620	0	1	535	33	557	0.968
1563300_at	508	NR_120477.1	585	0	1	508	64	571	0.996
1563316_at	450	NR_046218.1	554	0	1	450	31	480	1
1563321_s_at	96	NR_136736.1	5499	2e-44	1	96	1353	1448	1
1563327_a_at	365	NR_046101.1	556	0	1	365	123	487	1
1563346_at	160	NR_038871.1	518	8e-80	1	160	202	361	1
1563369_at	306	NR_027346.1	459	1e-160	1	306	103	408	1
1563373_at	276	NR_038421.1	501	2e-122	4	276	111	378	0.952
1563385_at	341	NR_038855.1	445	7e-178	1	341	53	393	0.994
1563389_at	300	NR_132125.1	407	2e-157	1	300	87	386	1
1563404_at	225	NR_134931.1	369	5e-113	1	225	63	287	0.991
1563420_at	227	NR_003254.1	363	7e-117	1	227	100	326	1
1563483_at	534	NR_111950.1	6066	0	1	534	5466	6000	0.998
1563484_at	571	NR_109891.1	5607	0	1	571	5034	5604	1
1563496_at	445	NR_026876.1	5360	0	1	445	4771	5215	0.993
1563511_at	538	NR_033862.1	4931	0	1	538	4363	4900	0.996
1563524_a_at	308	NR_002808.2	4701	9e-162	1	308	4166	4473	1
1563528_at	542	NR_026995.1	4622	0	1	542	4054	4595	1
1563529_at	388	NR_103556.1	8867	0	1	388	8369	8756	1
1563568_at	363	NR_047489.1	3875	0	1	363	3385	3748	0.997
1563571_at	537	NR_104331.1	3886	0	1	537	3286	3823	0.998
1563572_at	493	NR_135245.1	3830	0	1	493	3258	3750	0.998
1563581_at	529	NR_026968.1	3773	0	1	529	3186	3714	0.989
1563586_at	416	NR_038864.1	3629	0	1	416	3187	3601	0.993
1563606_a_at	186	NR_026847.1	2034	2e-82	1	186	1514	1699	0.962
1563607_x_at	410	NR_026847.1	2034	0	1	410	1448	1857	0.98
1563610_at	481	NR_040039.1	3442	0	1	481	2868	3348	0.998
1563629_a_at	461	NR_040023.1	8336	0	1	461	4963	5423	1
1563632_at	492	NR_033842.1	3300	0	1	492	2737	3228	0.998
1563637_at	254	NR_135198.1	3264	7e-132	1	254	2685	2938	1
1563662_at	499	NR_126015.1	3162	0	1	499	2565	3063	1
1563674_at	337	NR_125358.1	1674	7e-178	1	337	1114	1450	1
1563679_at	336	NR_103730.1	3115	3e-177	1	336	2516	2851	1
1563680_at	571	NR_038888.1	3108	0	1	571	2508	3078	0.998
1563728_at	545	NR_026679.1	2913	0	1	545	2338	2882	1
1563743_at	546	NR_027379.1	2884	0	1	546	2307	2854	0.996
1563745_a_at	422	NR_024431.2	2450	0	1	422	1980	2401	1
1563745_a_at	422	NR_024429.1	2254	0	1	422	1784	2205	1
1563750_at	401	NR_126038.1	6953	0	1	401	6378	6778	0.998
1563800_at	443	NR_126004.1	2749	0	1	443	2217	2658	0.998
1563802_at	481	NR_027085.1	2741	0	1	481	2209	2689	0.998
1563821_at	493	NR_038220.1	2685	0	1	493	2152	2644	1
1563827_at	551	NR_132344.1	2662	0	1	551	2076	2626	1
1563834_a_at	246	NR_049760.1	2912	2e-127	1	246	2067	2312	1
1563853_at	240	NR_104162.1	2621	4e-124	1	240	2034	2273	1
1563854_s_at	345	NR_104162.1	2621	1e-180	1	345	2229	2573	0.997
1563867_at	363	NR_033853.2	2603	0	1	363	2107	2469	1
1563872_at	550	NR_040029.1	2582	0	1	550	1995	2544	1
1563874_at	409	NR_102334.1	7524	0	1	409	2076	2484	1
1563876_at	240	NR_033186.1	2577	4e-124	1	240	2282	2521	1
1563878_a_at	497	NR_034139.1	1381	0	1	497	514	1010	1
1563894_at	517	NR_117092.1	2557	0	1	517	1967	2483	1
1563899_at	258	NR_103739.1	2316	4e-134	1	258	2002	2259	1
1563904_at	523	NR_033940.1	2544	0	1	523	1955	2477	1
1563913_at	474	NR_110823.1	2414	0	1	474	1826	2299	0.996
1563916_at	441	NR_033850.1	2500	0	1	441	1974	2414	0.998
1563927_a_at	404	NR_015374.1	2715	0	1	404	2160	2563	1
1563945_at	511	NR_024178.1	2455	0	1	511	1855	2365	1
1563969_at	448	NR_028351.1	2419	0	1	448	1840	2287	1
1563993_at	500	NR_105002.1	2372	0	1	500	1818	2317	1
1564012_at	528	NR_024478.1	2282	0	1	527	1756	2282	0.998
1564017_at	507	NR_028082.1	3425	0	1	507	2883	3389	0.998
1564017_at	507	NR_027498.1	2341	0	1	507	1799	2305	0.998
1564027_a_at	203	NR_110549.1	2268	1e-98	4	203	1671	1870	0.99
1564028_s_at	339	NR_110549.1	2268	1e-175	1	339	1856	2194	0.994
1564049_at	491	NR_038972.1	2291	0	1	491	1720	2210	1
1564050_at	482	NR_036551.1	2305	0	1	482	1715	2196	1
1564053_a_at	401	NR_102434.1	3572	0	1	401	479	879	0.998
1564060_at	353	NR_024246.2	2291	0	1	353	1796	2148	1
1564069_at	248	NR_037843.3	4665	9e-126	1	248	1716	1965	0.992
1564072_at	462	NR_002147.2	2282	0	1	462	1734	2195	1
1564083_at	424	NR_110558.1	2232	0	1	424	1677	2100	1
1564097_at	277	NR_109992.1	2302	3e-141	1	277	1988	2264	0.993
1564109_at	514	NR_038460.1	2227	0	1	514	1682	2195	1
1564122_at	486	NR_033861.1	3221	0	1	486	1655	2140	1
1564131_a_at	300	NR_038866.1	2603	2e-157	1	300	1763	2062	1
1564139_at	534	NR_026971.1	2187	0	1	534	1611	2144	1
1564149_at	482	NR_110592.1	2170	0	1	482	1585	2066	0.992
1564150_a_at	198	NR_132340.1	2309	7e-101	1	198	1588	1785	1
1564150_a_at	198	NR_132341.1	2332	7e-101	1	198	1611	1808	1
1564158_a_at	510	NR_034083.2	2228	0	1	510	1639	2148	1
1564169_at	253	NR_110860.1	2132	1e-129	1	253	1727	1979	0.996
1564190_x_at	517	NR_033354.1	2281	0	1	517	1713	2229	0.996
1564194_a_at	171	NR_103481.1	2267	6e-86	1	171	1647	1817	1
1564207_at	113	NR_015401.2	1725	7e-54	1	113	1554	1666	1
1564209_at	460	NR_040253.2	2097	0	1	460	1562	2021	1
1564212_at	536	NR_125931.1	1913	0	1	536	1332	1867	0.996
1564220_a_at	394	NR_110025.1	2088	0	1	394	1513	1907	0.99
1564220_a_at	394	NR_110026.1	2222	0	1	394	1647	2041	0.99
1564244_a_at	356	NR_038949.1	2775	0	1	356	1557	1912	1
1564253_at	458	NR_126020.1	2050	0	1	458	1516	1973	0.998
1564257_at	442	NR_125373.1	2043	0	1	442	1556	1997	1
1564263_at	359	NR_038433.2	2035	0	1	359	1483	1841	1
1564277_a_at	134	NR_024443.3	2028	1e-57	1	134	1435	1571	0.964
1564280_x_at	507	NR_024443.3	2028	0	1	507	1435	1945	0.988
1564281_at	57	NR_103756.1	1513	4e-23	1	57	1131	1187	1
1564281_at	57	NR_103754.1	1647	4e-23	1	57	1265	1321	1
1564282_a_at	227	NR_103756.1	1513	7e-117	1	227	1186	1412	1
1564282_a_at	227	NR_103754.1	1647	7e-117	1	227	1320	1546	1
1564287_at	507	NR_027039.1	2018	0	1	507	1482	1988	1
1564300_at	543	NR_109984.1	2000	0	1	543	1420	1962	0.998
1564301_a_at	520	NR_027679.1	2542	0	1	520	1966	2485	1
1564309_at	523	NR_027098.1	1991	0	1	523	1417	1939	1
1564315_at	561	NR_103552.1	1968	0	1	561	1369	1928	0.996
1564337_at	491	NR_135072.1	1933	0	1	491	1410	1900	0.998
1564338_at	471	NR_109965.1	1932	0	1	471	1351	1821	0.998
1564352_at	550	NR_038398.2	1915	0	1	550	1334	1881	0.989
1564359_a_at	156	NR_104185.1	3490	1e-77	1	156	1051	1206	1
1564360_a_at	397	NR_104185.1	3490	0	1	397	1210	1606	1
1564367_at	515	NR_033924.1	1897	0	1	515	1306	1820	1
1564371_a_at	97	NR_026941.1	2407	4e-45	1	97	1538	1634	1
1564372_s_at	357	NR_026941.1	2407	0	1	357	1728	2084	1
1564373_a_at	164	NR_135196.1	1957	5e-82	1	164	1342	1505	1
1564373_a_at	164	NR_135197.1	1943	5e-82	1	164	1328	1491	1
1564392_at	287	NR_109786.1	2130	2e-148	1	287	1800	2087	0.997
1564392_at	287	NR_109788.1	1956	2e-148	1	287	1626	1913	0.997
1564402_at	476	NR_135222.1	1962	0	1	476	1457	1932	1
1564413_at	354	NR_103746.1	1824	0	1	354	1342	1695	1
1564439_a_at	283	NR_027138.1	1790	6e-143	1	283	1194	1477	0.989
1564443_at	353	NR_002612.1	2768	3e-157	1	353	2371	2744	0.944
1564444_at	542	NR_024564.1	1789	0	1	542	1203	1744	0.998
1564446_at	522	NR_122046.1	1815	0	1	522	1261	1782	1
1564459_at	443	NR_033845.1	1776	0	1	443	1199	1641	0.995
1564460_at	496	NR_038968.1	1773	0	1	496	1194	1689	0.998
1564466_at	470	NR_103737.1	1739	0	1	470	1244	1713	1
1564467_at	434	NR_037710.1	3647	0	1	429	2081	2509	0.998
1564475_s_at	380	NR_024398.1	1154	0	1	380	731	1110	1
1564491_at	528	NR_037183.2	1698	0	1	528	1127	1654	1
1564520_s_at	196	NR_120599.1	2104	1e-99	1	196	1100	1295	1
1564520_s_at	196	NR_120600.1	1994	1e-99	1	196	1100	1295	1
1564521_x_at	524	NR_120599.1	2104	0	52	524	1134	1607	0.998
1564521_x_at	524	NR_120600.1	1994	0	52	524	1134	1607	0.998
1564533_at	420	NR_077241.1	1641	0	1	420	1136	1555	1
1564539_at	453	NR_033944.1	1625	0	1	453	1052	1504	0.998
1564595_at	444	NR_110113.1	1471	0	1	444	956	1399	1
1564685_a_at	246	NR_110871.1	1300	9e-126	1	246	709	954	0.996
1564685_a_at	246	NR_110872.1	1536	9e-126	1	246	709	954	0.996
1564721_at	208	NR_125420.1	1175	1e-104	1	208	604	811	0.995
1564736_a_at	505	NR_034071.2	1548	0	1	505	632	1136	1
1564736_a_at	505	NR_034065.2	1453	0	1	505	537	1041	1
1564777_at	469	NR_002731.1	983	0	1	469	453	921	1
1564787_at	547	NR_028328.1	972	0	1	547	373	919	1
1564790_at	405	NR_002331.3	972	0	1	405	381	786	0.998
1564855_at	320	NR_110480.1	1395	9e-167	1	320	221	540	0.997
1564856_s_at	389	NR_110481.1	1127	0	1	389	96	484	1
1564856_s_at	389	NR_110480.1	1395	0	1	389	364	752	1
1564881_at	304	NR_040106.1	746	1e-159	1	304	186	489	1
1564906_at	115	NR_003141.3	1100	5e-55	1	115	596	710	1
1564907_s_at	80	NR_003141.3	1100	1e-35	1	80	522	601	1
1564907_s_at	80	NR_036536.1	1047	1e-35	1	80	522	601	1
1564909_at	339	NR_110409.1	639	6e-179	1	339	263	601	1
1564911_at	408	NR_036536.1	1047	0	1	408	592	998	0.99
1565320_at	133	NR_001573.2	317	6e-65	1	133	153	285	1
1565320_at	133	NR_001574.2	534	3e-38	12	132	388	509	0.902
1565554_at	204	NR_027022.1	1290	2e-102	1	204	705	908	0.995
1565556_at	527	NR_027022.1	1290	0	1	488	1	486	0.996
1565613_at	500	NR_033781.1	8697	0	1	500	7500	7999	0.994
1565621_at	421	NR_135475.1	1864	0	1	406	808	1210	0.966
1565677_at	489	NR_120593.1	5754	0	1	489	487	975	0.998
1565684_at	478	NR_026833.1	3463	0	1	478	749	1224	0.944
1565717_s_at	73	NR_028388.2	5084	7e-32	1	73	186	258	1
1565774_at	458	NR_110777.1	3566	0	1	458	43	500	0.996
1565775_at	514	NR_110777.1	3566	0	1	514	2967	3480	0.988
1565939_at	541	NR_134298.1	3388	0	1	541	1688	2228	0.996
1566084_at	300	NR_130935.1	2431	3e-106	7	292	1438	1730	0.908
1566276_at	430	NR_027711.1	521	0	1	430	46	475	0.986
1566277_at	382	NR_027711.1	521	0	1	382	46	427	0.984
1566402_at	53	NR_000012.1	133	5e-21	1	53	32	84	1
1566403_at	55	NR_000012.1	133	4e-22	1	55	33	87	1
1566512_at	467	NR_126343.1	886	0	1	467	105	571	1
1566555_at	533	NR_026857.1	4421	0	1	533	1149	1681	1
1566557_at	78	NR_026857.1	4421	1e-34	1	78	4261	4338	1
1566647_s_at	540	NR_034112.2	2113	0	1	540	1513	2052	1
1566832_at	453	NR_001283.1	1521	0	1	453	53	504	0.985
1566833_x_at	458	NR_001283.1	1521	0	2	458	53	508	0.985
1566843_at	481	NR_002790.3	1548	0	1	481	48	528	0.992
1566844_at	418	NR_002790.3	1548	0	1	418	987	1404	0.998
1566908_at	132	NR_046340.1	964	5e-41	1	132	378	497	0.909
1566916_at	442	NR_026684.1	982	0	1	442	125	566	0.998
1566917_at	533	NR_026684.1	982	0	1	533	394	926	1
1566934_at	488	NR_028510.1	864	0	1	488	79	566	1
1566935_at	299	NR_028510.1	864	8e-157	1	299	487	785	1
1566967_at	422	NR_131221.1	703	0	1	422	178	596	0.993
1566968_at	487	NR_131221.1	703	0	1	487	155	638	0.994
1566984_at	444	NR_027418.1	11210	0	1	435	1741	2181	0.984
1566984_at	444	NR_003525.2	6454	1e-171	1	438	5371	5813	0.914
1566986_at	227	NR_027418.1	11210	9e-101	20	227	1741	1952	0.981
1566986_at	227	NR_003525.2	6454	2e-86	1	227	5599	5829	0.918
1566987_s_at	448	NR_027418.1	11210	0	1	448	1744	2197	0.985
1566987_s_at	448	NR_003525.2	6454	3e-173	1	444	5359	5807	0.913
1567022_at	406	NR_036445.1	927	0	1	406	395	800	1
1567023_at	426	NR_036445.1	927	0	1	426	410	835	1
1567027_at	345	NR_033420.1	2506	1e-176	1	345	14	357	0.991
1567027_at	345	NR_033412.1	2497	2e-159	1	344	28	369	0.962
1567028_s_at	111	NR_033420.1	2506	7e-49	1	111	180	289	0.982
1567028_s_at	111	NR_033412.1	2497	7e-49	1	111	192	301	0.982
1567030_at	411	NR_033420.1	2506	0	1	411	19	428	0.988
1567030_at	411	NR_033412.1	2497	0	1	411	32	440	0.961
1567059_at	388	NR_045681.1	865	0	1	388	405	792	0.995
1567060_at	395	NR_045681.1	865	0	1	395	410	804	0.995
1567237_at	239	NR_002145.1	925	7e-92	1	239	412	650	0.921
1567241_at	212	NR_002145.1	925	1e-108	1	212	403	614	1
1567242_at	222	NR_002145.1	925	4e-114	1	222	416	637	1
1567359_at	215	NR_033315.1	1437	4e-109	1	215	797	1011	0.995
1567359_at	215	NR_033312.1	2036	4e-109	1	215	1396	1610	0.995
1567361_at	214	NR_033315.1	1437	1e-108	1	214	797	1010	0.995
1567361_at	214	NR_033312.1	2036	1e-108	1	214	1396	1609	0.995
1567558_at	143	NR_027256.1	1137	9e-59	1	143	36	178	0.951
1567559_s_at	105	NR_027256.1	1137	2e-44	1	105	60	164	0.971
1567624_at	153	NR_002794.1	213	6e-76	1	153	31	183	1
1567679_at	136	NR_002915.1	200	1e-66	1	136	34	169	1
1567681_at	106	NR_002915.1	200	5e-50	1	106	33	138	1
1567682_x_at	133	NR_002915.1	200	6e-65	1	133	33	165	1
1567853_at	90	NR_036600.1	4481	3e-41	1	90	721	810	1
1567853_at	90	NR_036599.1	4726	3e-41	1	90	966	1055	1
1568248_x_at	78	NR_002910.2	136	1e-34	1	78	29	106	1
1568249_at	57	NR_002910.2	136	4e-23	1	57	50	106	1
1568592_at	568	NR_125376.1	2079	0	1	568	1459	2026	0.996
1568593_a_at	411	NR_027766.1	2363	0	1	411	1190	1600	1
1568593_a_at	411	NR_002949.2	2289	0	1	411	1116	1526	1
1568597_at	481	NR_024278.1	5784	0	1	481	5289	5769	1
1568598_at	313	NR_135067.1	2212	1e-164	1	313	1591	1903	1
1568600_at	503	NR_104583.1	4294	0	1	503	3356	3858	1
1568615_a_at	511	NR_037969.1	943	0	1	511	382	892	1
1568619_s_at	525	NR_028028.1	7206	0	1	525	4749	5273	1
1568629_s_at	280	NR_073517.1	4030	5e-144	1	280	3706	3984	0.996
1568633_a_at	301	NR_134605.1	603	1e-154	1	301	215	515	0.993
1568639_a_at	531	NR_125398.1	2358	0	1	531	1789	2319	0.996
1568643_a_at	134	NR_105045.1	1108	2e-65	1	134	914	1047	1
1568650_a_at	288	NR_135836.1	600	5e-149	1	288	268	555	0.997
1568660_a_at	503	NR_038234.1	1328	0	1	503	747	1249	0.994
1568662_at	150	NR_026647.1	5128	3e-74	1	150	4573	4722	1
1568683_at	235	NR_024399.1	942	3e-120	1	235	441	675	0.996
1568686_at	166	NR_003581.2	2863	4e-83	1	166	2282	2447	1
1568687_s_at	330	NR_003581.2	2863	6e-169	1	330	2457	2786	0.988
1568689_at	163	NR_040015.1	1716	2e-81	1	163	1139	1301	1
1568690_a_at	316	NR_040015.1	1716	3e-166	1	316	1324	1639	1
1568711_a_at	449	NR_135021.1	1280	0	1	449	783	1231	0.996
1568718_at	326	NR_104448.1	5416	5e-164	1	326	1324	1648	0.982
1568719_s_at	398	NR_104448.1	5416	0	1	398	1444	1840	0.975
1568722_at	492	NR_110134.1	1256	0	1	492	662	1153	0.988
1568739_at	144	NR_027112.2	1845	5e-71	1	144	1293	1436	1
1568745_at	110	NR_033946.1	843	1e-50	1	110	270	379	0.991
1568746_a_at	326	NR_033946.1	843	3e-167	1	326	407	732	0.991
1568754_at	153	NR_110930.1	1349	6e-76	1	153	795	947	1
1568755_a_at	288	NR_110930.1	1349	3e-146	1	288	1015	1302	0.986
1568768_s_at	525	NR_028308.1	1667	0	1	525	914	1437	0.975
1568787_at	277	NR_039997.1	1484	2e-142	1	277	993	1269	0.993
1568791_s_at	372	NR_103853.1	2445	5e-180	1	345	2101	2445	0.994
1568804_at	449	NR_110236.1	1770	0	1	449	1205	1652	0.991
1568807_a_at	369	NR_038991.1	2484	0	1	369	2093	2461	1
1568812_at	480	NR_037886.1	2050	0	1	480	1527	2006	0.998
1568826_at	342	NR_038292.1	2785	6e-179	1	342	2391	2732	0.997
1568827_at	532	NR_134292.1	1840	0	1	532	1251	1782	0.996
1568828_at	401	NR_036483.2	2053	0	1	401	1034	1434	0.995
1568838_at	295	NR_130735.1	1039	4e-150	1	295	703	997	0.986
1568843_at	464	NR_104604.1	1801	0	1	464	1224	1687	1
1568844_at	447	NR_105005.1	1705	0	1	447	1125	1571	1
1568851_at	548	NR_110797.1	962	0	1	548	419	938	0.927
1568852_x_at	548	NR_110797.1	962	0	1	548	419	938	0.927
1568854_at	349	NR_026775.2	983	0	1	349	403	751	1
1568859_a_at	184	NR_104122.1	5160	4e-93	1	184	3039	3222	1
1568864_at	526	NR_027334.2	2620	0	1	526	2043	2569	0.954
1568872_at	472	NR_038947.1	2083	0	1	472	1523	1994	1
1568872_at	472	NR_038946.1	2264	0	1	472	1704	2175	1
1568879_a_at	244	NR_130106.1	1989	5e-123	1	244	1600	1843	0.988
1568888_at	393	NR_103862.1	2908	0	1	393	2343	2735	0.997
1568892_at	515	NR_103777.1	2456	0	1	515	1911	2422	0.994
1568897_at	445	NR_104294.1	2122	0	1	445	1573	2017	1
1568898_at	461	NR_125849.1	1828	0	1	461	1234	1694	1
1568899_at	528	NR_135639.1	1826	0	1	528	1251	1778	1
1568905_at	160	NR_104131.1	1331	4e-78	1	160	747	906	0.994
1568908_at	523	NR_110915.1	900	0	1	523	313	835	0.998
1568914_at	547	NR_033806.1	3513	0	1	547	2913	3459	1
1568919_at	493	NR_121578.1	3732	0	1	493	3168	3660	0.996
1568924_a_at	272	NR_104245.1	2939	8e-142	1	272	2162	2433	1
1568924_a_at	272	NR_104244.1	3298	8e-142	1	272	2521	2792	1
1568938_at	406	NR_121680.1	1129	0	1	406	654	1058	0.97
1568974_at	353	NR_027994.1	1360	0	1	353	973	1324	0.992
1568987_at	491	NR_026680.3	2127	0	1	491	1559	2048	0.992
1568987_at	491	NR_027295.2	2621	0	1	491	2053	2542	0.992
1569004_at	543	NR_040599.1	1984	0	1	540	1056	1596	0.967
1569006_at	571	NR_002938.3	1252	0	1	570	648	1223	0.969
1569008_at	338	NR_135203.1	1617	5e-150	1	338	716	1052	0.935
1569008_at	338	NR_135128.1	4099	5e-140	1	338	667	1003	0.917
1569009_s_at	156	NR_135128.1	4099	1e-77	1	156	1003	1158	1
1569009_s_at	156	NR_135203.1	1617	3e-59	1	156	1052	1207	0.929
1569023_a_at	284	NR_108062.1	1059	4e-145	2	284	658	940	0.993
1569029_at	485	NR_136276.1	2971	0	1	485	1335	1816	0.963
1569029_at	485	NR_136273.1	3057	0	1	485	1421	1902	0.963
1569032_at	449	NR_026943.1	7181	0	1	449	1049	1497	1
1569040_s_at	394	NR_015424.1	1753	0	1	394	1338	1731	0.954
1569048_s_at	479	NR_033645.1	2749	0	1	479	1917	2396	0.975
1569048_s_at	479	NR_033646.1	2927	0	1	479	2095	2574	0.975
1569078_at	301	NR_029376.1	3699	9e-147	1	301	3170	3470	0.967
1569086_at	218	NR_130729.1	899	6e-112	1	218	526	743	1
1569086_at	218	NR_130728.1	1093	6e-112	1	218	720	937	1
1569095_at	201	NR_132989.1	1935	1e-99	1	201	65	265	0.99
1569099_at	121	NR_125815.1	2849	3e-58	1	121	2268	2388	1
1569099_at	121	NR_125814.1	2350	3e-58	1	121	1769	1889	1
1569100_a_at	374	NR_125815.1	2849	0	1	374	2418	2791	0.997
1569100_a_at	374	NR_125814.1	2350	0	1	374	1919	2292	0.997
1568763_s_at	44	NR_073609.1	1207	4e-16	1	44	952	995	1
1569110_x_at	472	NR_073609.1	1207	2e-164	14	452	688	1110	0.909
1569122_at	127	NR_135205.1	2031	1e-61	1	127	1447	1573	1
1569212_at	454	NR_002934.3	4900	0	1	454	4354	4807	0.996
1569213_at	477	NR_027006.1	5153	0	1	477	4651	5122	0.987
1569213_at	477	NR_110991.1	4803	0	1	477	4315	4786	0.987
1569218_at	503	NR_125389.1	2029	0	1	491	1522	2011	0.974
1569259_at	446	NR_104365.1	900	0	1	446	344	789	0.998
1569259_at	446	NR_104364.1	1043	0	1	446	381	826	0.998
1569264_at	542	NR_034133.1	2674	0	1	542	2089	2630	1
1569270_at	507	NR_024453.2	1594	0	1	507	1026	1532	0.998
1569274_at	494	NR_126500.1	4521	0	1	494	1935	2428	0.996
1569287_at	270	NR_108063.1	1025	1e-140	1	270	752	1021	1
1569297_at	508	NR_024441.1	810	0	1	508	252	757	0.994
1569300_at	175	NR_125890.1	573	4e-88	1	175	36	210	1
1569303_s_at	416	NR_104578.1	664	0	1	416	67	482	1
1569315_s_at	457	NR_027456.1	3285	0	1	457	2689	3144	0.991
1569322_at	505	NR_038464.1	2171	0	1	505	1627	2131	1
1569330_at	369	NR_037888.1	2481	0	1	369	1989	2357	0.989
1569332_at	500	NR_026767.1	2524	0	1	500	1568	2067	0.998
1569338_at	107	NR_135248.1	1735	6e-49	1	107	1597	1703	0.991
1569339_s_at	389	NR_135248.1	1735	0	1	389	1175	1563	1
1569365_a_at	314	NR_046312.1	7605	2e-163	1	314	918	1231	0.997
1569368_at	248	NR_036446.1	1670	2e-128	1	248	1098	1345	1
1569372_at	270	NR_038296.1	1445	1e-140	1	270	933	1202	1
1569372_at	270	NR_038295.1	1472	1e-140	1	270	960	1229	1
1569378_at	543	NR_028415.1	2244	0	1	543	1679	2221	0.985
1569393_at	387	NR_026897.1	2353	0	1	387	1793	2179	0.997
1569405_at	473	NR_136224.1	1597	0	1	473	1104	1576	1
1569418_at	424	NR_104143.1	1440	0	1	424	985	1408	0.976
1569426_at	254	NR_103793.1	1190	3e-130	1	254	841	1094	0.996
1569436_at	219	NR_104174.1	1098	2e-112	1	219	502	720	1
1569454_a_at	247	NR_104173.1	465	7e-127	1	247	176	422	0.996
1569468_at	531	NR_027481.1	2621	0	1	531	1984	2514	0.955
1569473_s_at	171	NR_036573.1	3154	1e-83	1	171	2297	2467	0.988
1569478_s_at	397	NR_110691.1	1362	0	1	397	927	1319	0.98
1569478_s_at	397	NR_110690.1	1406	0	1	397	971	1363	0.98
1569479_at	486	NR_110528.1	1004	0	1	486	440	923	0.992
1569479_at	486	NR_110527.1	1227	0	1	486	663	1146	0.992
1569481_s_at	247	NR_073534.1	3661	5e-128	1	247	520	766	1
1569486_at	394	NR_108099.1	2741	0	1	394	2277	2670	0.997
1569496_s_at	333	NR_024569.1	5001	2e-174	1	333	4501	4833	0.997
1569502_s_at	458	NR_033712.1	3324	0	1	458	1337	1794	0.998
1569502_s_at	458	NR_033708.1	4077	0	1	458	2090	2547	0.998
1569525_s_at	180	NR_133911.1	666	9e-90	1	180	450	629	0.994
1569525_s_at	180	NR_073459.1	746	9e-90	1	180	509	688	0.994
1569544_at	240	NR_110000.1	2027	2e-122	1	240	1447	1686	0.996
1569577_x_at	563	NR_120311.1	1394	0	1	563	804	1366	0.98
1569582_at	561	NR_026915.1	1289	0	1	561	727	1285	0.993
1569607_s_at	139	NR_027270.1	1095	3e-63	1	139	794	932	0.978
1569646_a_at	360	NR_046986.1	500	1e-170	1	360	79	438	0.95
1569648_at	239	NR_104425.1	2001	5e-118	1	239	1427	1665	0.979
1569659_at	515	NR_038276.1	2935	0	1	515	2380	2894	1
1569670_at	239	NR_024365.1	2241	1e-119	1	239	1666	1903	0.992
1569681_at	307	NR_110250.2	1823	2e-158	1	307	1298	1606	0.994
1569681_at	307	NR_110249.2	1773	2e-158	1	307	1248	1556	0.994
1569689_s_at	347	NR_103801.1	1607	6e-179	1	347	1216	1562	0.988
1569696_at	560	NR_038372.1	1379	0	1	560	779	1338	1
1569712_at	491	NR_125888.1	1088	0	1	491	547	1033	0.984
1569713_at	421	NR_039978.1	984	0	1	421	506	927	0.931
1569714_at	487	NR_126155.1	933	0	1	487	354	840	0.947
1569722_s_at	336	NR_038222.1	3163	3e-177	1	336	1731	2066	1
1569727_at	470	NR_110271.1	740	0	1	470	160	629	0.996
1569728_at	434	NR_047020.1	1370	0	1	434	841	1274	1
1569738_at	483	NR_110794.1	1742	0	1	483	1142	1624	1
1569739_at	204	NR_126168.1	1841	4e-104	1	204	1593	1796	1
1569741_at	484	NR_110791.1	1240	0	1	484	659	1142	0.988
1569753_at	482	NR_120567.1	3831	0	1	482	3257	3738	1
1569755_at	530	NR_103814.2	3518	0	1	530	2926	3455	1
1569756_at	328	NR_110048.1	3157	3e-171	1	328	2577	2904	0.997
1569767_at	503	NR_110907.1	2280	0	1	503	1724	2226	1
1569780_at	309	NR_110829.1	2141	2e-162	1	309	1701	2009	1
1569782_at	480	NR_121584.1	2096	0	1	480	1539	2018	0.998
1569786_at	475	NR_110017.1	2035	0	1	475	1436	1910	0.998
1569796_s_at	243	NR_074088.2	1702	9e-126	1	243	1122	1364	1
1569805_at	420	NR_110751.1	1735	0	1	420	1139	1558	0.998
1569807_at	545	NR_110722.1	1666	0	1	545	1091	1635	1
1569811_at	556	NR_134640.1	3161	0	1	556	991	1546	1
1569816_at	536	NR_110950.1	1538	0	1	536	955	1491	0.994
1569819_at	109	NR_026646.1	1451	1e-51	1	109	1107	1215	1
1569828_at	511	NR_109961.1	1353	0	1	511	777	1287	1
1569832_at	389	NR_040024.1	1309	0	1	389	772	1160	0.992
1569833_at	189	NR_120371.1	1295	7e-96	1	189	744	932	1
1569838_at	492	NR_110091.1	1151	0	1	492	566	1054	0.99
1569839_s_at	474	NR_034087.1	1110	0	1	474	578	1051	0.996
1569840_at	494	NR_125422.1	1055	0	1	494	457	948	0.974
1569841_x_at	551	NR_125422.1	1055	0	1	551	457	1005	0.976
1569849_at	522	NR_125868.1	898	0	1	522	333	848	0.977
1569855_at	411	NR_125893.1	669	0	1	411	196	606	0.993
1569858_at	413	NR_121182.1	664	0	1	413	160	572	1
1569871_at	121	NR_036442.1	1769	3e-58	1	121	1175	1295	1
1569872_a_at	300	NR_036442.1	1769	1e-155	1	300	1415	1714	0.997
1569878_at	339	NR_103829.1	3318	6e-179	1	339	2834	3172	1
1569878_at	339	NR_024524.1	2799	1e-150	4	339	2306	2641	0.952
1569887_a_at	528	NR_024473.1	2842	0	1	528	2281	2808	1
1569895_at	505	NR_024455.1	1965	0	1	505	1371	1875	1
1569898_a_at	486	NR_024477.1	1275	0	1	486	690	1175	0.994
1569911_at	467	NR_121672.1	3031	0	1	467	2555	3021	0.998
1569925_at	420	NR_102401.1	5163	0	1	420	3843	4262	0.998
1569954_at	420	NR_120646.1	1397	0	1	420	833	1251	0.998
1569958_at	480	NR_110671.1	1247	0	1	480	764	1243	1
1569960_at	438	NR_002730.2	2474	0	1	438	1971	2408	1
1569961_at	206	NR_110740.1	1212	2e-101	1	206	625	828	0.99
1569963_at	506	NR_121579.1	1139	0	1	506	569	1064	0.957
1569983_at	416	NR_131903.1	583	0	1	416	84	499	1
1569987_at	418	NR_046551.1	1824	0	1	418	1257	1674	0.995
1569988_at	536	NR_135064.1	4164	0	1	536	3566	4101	0.998
1569996_at	196	NR_027248.3	3726	1e-94	1	196	3237	3432	0.985
1570006_at	371	NR_036586.1	3067	0	1	371	2621	2995	0.989
1570009_at	535	NR_077240.1	2960	0	1	535	2360	2895	0.998
1570013_at	527	NR_110694.1	2918	0	1	527	2340	2866	0.998
1570015_at	227	NR_003928.2	2843	7e-117	1	227	2259	2485	1
1570020_at	542	NR_024035.2	2836	0	1	542	2237	2778	1
1570020_at	542	NR_135095.1	2839	0	1	542	2240	2781	1
1570023_at	331	NR_038135.2	2819	7e-173	1	331	2237	2567	0.997
1570049_at	465	NR_027412.1	2688	0	1	465	2160	2624	1
1570050_at	407	NR_134249.1	2268	0	1	405	1864	2268	0.998
1570065_at	357	NR_110522.1	1764	0	1	357	1179	1536	0.994
1570065_at	357	NR_110523.1	2235	0	1	357	1650	2007	0.994
1570080_at	147	NR_110725.1	2125	1e-72	1	147	1652	1798	1
1570082_x_at	228	NR_110725.1	2125	1e-113	1	228	1609	1835	0.991
1570085_at	517	NR_125362.1	2096	0	1	517	1540	2056	1
1570110_at	558	NR_120422.1	1959	0	1	558	1365	1922	1
1570111_at	401	NR_024182.1	1952	0	1	401	1503	1903	0.998
1570114_at	437	NR_103766.1	1976	0	1	437	1427	1863	0.995
1570125_at	301	NR_130107.1	1913	7e-158	1	301	1364	1664	1
1570127_at	540	NR_110745.1	1852	0	1	540	1281	1820	1
1570131_at	361	NR_027117.2	1813	0	1	361	1348	1708	1
1570155_at	568	NR_105006.1	1663	0	1	568	1065	1632	1
1570163_at	426	NR_046219.1	1574	0	1	426	1056	1481	1
1570182_at	466	NR_110807.1	1424	0	1	466	907	1372	0.998
1570206_at	397	NR_109806.1	1320	0	1	397	783	1179	1
1570208_at	307	NR_046455.1	3324	9e-157	1	302	996	1297	0.997
1570212_a_at	442	NR_027249.1	4516	0	1	442	881	1322	0.998
1570224_at	511	NR_110832.1	1214	0	1	511	672	1181	0.986
1570226_at	482	NR_110045.1	1229	0	1	482	680	1161	0.996
1570230_at	406	NR_110281.1	1185	0	1	406	766	1171	1
1570231_at	114	NR_073033.1	7439	2e-54	1	114	704	817	1
1570234_at	555	NR_110074.1	1205	0	1	555	607	1161	1
1570235_at	529	NR_027310.2	1193	0	1	529	652	1179	0.989
1570253_a_at	130	NR_130123.1	1167	5e-61	1	130	595	723	0.992
1570255_s_at	115	NR_040113.1	3707	3e-47	1	113	2767	2879	0.965
1570262_at	444	NR_125907.1	1038	0	1	444	506	949	0.995
1570268_at	520	NR_125922.1	1042	0	1	520	495	1011	0.987
1570270_at	463	NR_110657.1	981	0	1	463	487	948	0.981
1570273_at	304	NR_110284.1	997	1e-159	1	304	683	986	1
1570285_at	448	NR_125945.1	905	0	1	448	394	838	0.962
1570289_at	522	NR_046102.1	935	0	1	522	370	891	1
1570291_at	519	NR_046533.1	895	0	1	519	358	872	0.977
1570292_at	556	NR_110147.1	948	0	1	556	353	911	0.971
1570315_at	460	NR_027756.1	1114	0	1	460	586	1039	0.959
1570327_at	162	NR_132342.1	753	6e-81	1	162	225	386	1
1570328_s_at	284	NR_132342.1	753	2e-148	1	284	372	655	1
1570350_at	404	NR_110418.1	830	0	1	404	290	693	0.998
1570360_s_at	198	NR_136721.1	4401	7e-101	1	198	18	215	1
1570360_s_at	198	NR_136720.1	4739	7e-101	1	198	90	287	1
1570375_at	560	NR_038966.1	4319	0	1	560	3730	4289	1
1570388_a_at	132	NR_015361.1	3182	2e-64	1	132	1004	1135	1
1570391_at	432	NR_110106.1	2159	0	1	432	1674	2105	0.998
1570395_a_at	240	NR_026788.1	3266	4e-124	1	240	1701	1940	1
1570396_at	529	NR_026788.1	3266	0	1	529	1613	2141	0.998
1570397_x_at	529	NR_026788.1	3266	0	1	529	1613	2141	0.998
1570405_at	438	NR_120345.1	2006	0	1	438	1418	1858	0.991
1570473_at	211	NR_033891.1	1331	2e-106	1	211	1087	1297	0.995
1570473_at	211	NR_040095.1	1224	1e-79	17	211	190	387	0.939
1570474_s_at	180	NR_033891.1	1331	7e-91	1	180	758	937	1
1570533_at	566	NR_046395.1	898	0	1	566	333	898	0.996
AFFX-M27830_5_at	97	NR_003287.2	5070	4e-45	1	97	4552	4648	1
AFFX-M27830_5_at	97	NR_046235.1	13357	4e-45	1	97	12476	12572	1
AFFX-HUMRGE/M10098_5_at	481	NR_046235.1	13357	0	1	481	3668	4148	0.994
AFFX-HUMRGE/M10098_5_at	481	NR_003286.2	1869	0	1	481	14	494	0.994
AFFX-hum_alu_at	268	NR_038862.1	2162	1e-110	2	266	1886	2149	0.94
AFFX-HUMRGE/M10098_3_at	589	NR_046235.1	13357	0	1	589	4875	5464	0.998
AFFX-HUMRGE/M10098_3_at	589	NR_003286.2	1869	0	1	589	1221	1810	0.998
AFFX-HSAC07/X00351_M_at	529	NR_037688.1	1855	0	1	524	743	1266	0.926
AFFX-HUMRGE/M10098_M_at	532	NR_046235.1	13357	0	1	532	4241	4772	1
AFFX-HUMRGE/M10098_M_at	532	NR_003286.2	1869	0	1	532	587	1118	1
222386_s_at	475	NR_073424.1	1862	0	1	475	379	852	0.996
200598_s_at	356	NR_073383.1	2752	2e-163	1	356	525	880	0.958
200599_s_at	558	NR_073383.1	2752	0	1	558	2169	2722	0.904
222436_s_at	503	NR_036454.1	2953	0	1	503	241	743	1
222437_s_at	454	NR_036454.1	2953	0	1	454	1272	1725	1
200627_at	512	NR_104219.1	2954	0	1	512	2105	2616	1
222448_s_at	498	NR_046394.1	2879	0	1	498	1273	1770	1
200650_s_at	425	NR_028500.1	2108	0	1	425	1165	1589	1
200661_at	514	NR_133656.1	3069	0	1	514	2468	2982	0.998
222475_at	477	NR_126037.1	2645	0	1	477	2022	2498	1
222475_at	477	NR_126036.1	2697	0	1	477	2074	2550	1
200676_s_at	469	NR_046082.1	3451	0	1	469	2876	3344	1
200676_s_at	469	NR_028436.2	3137	0	1	469	2562	3030	1
200677_at	431	NR_104597.1	2734	0	1	431	2156	2586	0.998
200683_s_at	496	NR_046082.1	3451	0	1	496	1795	2289	0.998
200683_s_at	496	NR_028436.2	3137	0	1	496	1481	1975	0.998
222495_at	545	NR_136242.1	2905	0	1	545	2266	2810	1
222495_at	545	NR_136243.1	2684	0	1	545	2045	2589	1
222516_at	429	NR_135191.1	5183	0	1	429	3071	3499	1
200706_s_at	324	NR_024320.1	2543	1e-170	1	324	1083	1406	1
222525_s_at	524	NR_130761.1	3503	0	1	524	1195	1718	0.998
200715_x_at	505	NR_073024.1	1186	0	1	505	642	1146	1
200718_s_at	184	NR_036619.1	1882	7e-66	1	182	1209	1387	0.918
222531_s_at	336	NR_026895.1	2464	3e-177	1	336	1381	1716	1
222545_s_at	509	NR_072985.1	2103	0	1	509	861	1369	0.998
222545_s_at	509	NR_072987.1	2053	0	1	509	811	1319	0.998
222557_at	483	NR_075070.1	2538	0	1	483	1995	2477	0.998
200747_s_at	529	NR_104476.1	3886	0	1	529	3289	3818	0.994
200752_s_at	488	NR_040008.1	3040	0	1	488	2454	2941	1
200755_s_at	450	NR_074086.1	4940	0	1	450	1145	1594	0.998
200756_x_at	549	NR_074086.1	4940	0	23	549	140	666	0.998
200757_s_at	496	NR_074086.1	4940	0	1	496	2395	2890	1
222568_at	449	NR_027671.2	10955	0	1	449	6154	6601	0.991
222569_at	538	NR_027671.2	10955	0	1	538	7204	7741	0.998
222584_at	429	NR_046295.1	2424	0	1	429	1921	2349	0.998
222584_at	429	NR_046294.1	2523	0	1	429	2020	2448	0.998
222588_s_at	465	NR_103469.1	3797	0	1	465	2517	2981	1
222593_s_at	547	NR_120663.1	3847	0	1	547	678	1224	0.996
200787_s_at	510	NR_123724.1	2335	0	1	510	1026	1535	0.998
200810_s_at	215	NR_023312.2	3276	2e-107	1	215	1570	1786	0.991
200810_s_at	215	NR_023313.2	3108	2e-107	1	215	1402	1618	0.991
200812_at	493	NR_029403.1	1799	0	1	493	1238	1730	0.998
200812_at	493	NR_029402.1	1895	0	1	493	1334	1826	0.998
200817_x_at	468	NR_026667.1	699	0	1	468	176	640	0.947
222628_s_at	525	NR_135653.1	4623	0	1	525	2737	3261	1
222629_at	338	NR_135653.1	4623	2e-178	1	338	4167	4504	1
222629_at	338	NR_135652.1	5086	2e-178	1	338	4630	4967	1
222632_s_at	479	NR_075080.1	3950	0	1	479	841	1319	1
200822_x_at	539	NR_027338.1	1214	0	1	539	640	1180	0.921
222640_at	529	NR_135490.1	4594	0	1	529	4032	4560	1
200834_s_at	223	NR_027697.1	2496	1e-93	1	223	655	873	0.946
200834_s_at	223	NR_027696.1	2547	1e-93	1	223	706	924	0.946
222652_s_at	510	NR_136700.1	3884	0	1	510	2637	3145	0.996
222656_at	482	NR_073120.1	8407	0	1	482	3501	3982	0.996
222656_at	482	NR_073121.1	8323	0	1	482	3417	3898	0.996
222657_s_at	501	NR_073120.1	8407	0	1	501	1127	1627	1
222657_s_at	501	NR_073121.1	8323	0	1	501	1043	1543	1
222669_s_at	470	NR_024111.1	1612	0	1	470	993	1462	0.998
222669_s_at	470	NR_024110.1	1734	0	1	470	1115	1584	0.998
200860_s_at	456	NR_049763.1	8644	0	1	456	7349	7804	1
200861_at	440	NR_134583.1	2955	0	1	440	2397	2835	0.995
200861_at	440	NR_049763.1	8644	0	1	440	8166	8604	0.995
222672_at	468	NR_104417.1	1861	0	1	468	1293	1760	0.996
222672_at	468	NR_104418.1	1393	0	1	468	825	1292	0.996
222684_s_at	568	NR_048552.1	3469	0	1	568	1984	2548	0.995
[truncated: 6,136 more rows]
